# Supplementary material for: A NuRD Complex from Xenopus laevis Eggs Is Essential for DNA Replication during Early Embryogenesis
Source: Cell Rep. 2018 Feb 27;22(9):2265–78. doi: 10.1016/j.celrep.2018.02.015 (PMC5848848; doi:10.1016/j.celrep.2018.02.015)
Supplement: Table S1. Isolation of the DNA Replication Initiation Activity from Xenopus laevis Egg Extract: Mass Spectrometry Data, Related to Figure 2 — Mass spectrometry data from two repeats are presented on two separate sheets, together with the corresponding technical metadata. Quantitative Values (as normalized emPAI) and Exclusive Unique Peptide Counts are presented for analyses of the active fractions containing the peak of initiation activity and of a neighboring inactive fraction. Protein enrichment in the active fraction is also presented, determined by dividing quantitative values from the active by the inactive fractions. Data are ranked by enrichment, followed by quantitative values of the active fractions. Molecular weight data are derived from the Uniprot_080713 database and may differ from the experimentally determined values shown in the paper. [file mmc2.xlsx]

## Sheet: Replicate 1
#	Identified Proteins (232/326)	Accession Number	Molecular Weight		Inactive fraction no. 5	Active fraction no. 6		Enrichment (fractions 6/5)			Inactive fraction no. 5	Active fraction no. 6
					Displaying:Quantitative Value (Normalized emPAI)	Displaying:Quantitative Value (Normalized emPAI)					Displaying:Exclusive Unique Peptide Count	Displaying:Exclusive Unique Peptide Count
1	Methyl-CpG binding protein MBD3 OS=Xenopus laevis GN=MBD3 PE=2 SV=1	Q8AYP2_XENLA (+1)	32 kDa		0	0.71797		#DIV/0!			0	4
2	MGC82596 protein OS=Xenopus laevis GN=exosc2 PE=2 SV=1	Q6GPU7_XENLA (+1)	32 kDa		0	0.35829		#DIV/0!			0	2
3	MGC83916 protein OS=Xenopus laevis GN=mta1 PE=2 SV=1	Q640Z4_XENLA (+1)	71 kDa		0	0.13878		#DIV/0!			0	3
4	XMSS1 protein OS=Xenopus laevis GN=psmc2 PE=2 SV=1	A9ULV8_XENLA (+69)	49 kDa		0	0.1283		#DIV/0!			0	2
5	Tetratricopeptide repeat protein 30A OS=Xenopus laevis GN=ttc30a PE=2 SV=1	TT30A_XENLA	76 kDa		0	0.076506		#DIV/0!			0	3
6	LOC398190 protein (Fragment) OS=Xenopus laevis GN=LOC398190 PE=2 SV=1	A2RV65_XENLA (+2)	168 kDa		0	0.065667		#DIV/0!			0	2
7	MGC78924 protein OS=Xenopus laevis GN=polr3e PE=2 SV=1	Q6IP64_XENLA (+4)	79 kDa		0	0.052089		#DIV/0!			0	2
8	Eukaryotic translation initiation factor 3 subunit C OS=Xenopus laevis GN=eif3c PE=2 SV=1	EIF3C_XENLA	107 kDa		0.01429	0.53394		37.3646			1	10
9	Coatomer subunit beta OS=Xenopus laevis GN=MGC114704 PE=2 SV=1	Q498K6_XENLA (+35)	107 kDa		0.0097187	0.21043		21.6521			1	3
10	Rpls3-b protein OS=Xenopus laevis GN=rpls3-b PE=2 SV=1	Q7ZYT3_XENLA (+1)	27 kDa		0.13479	2.1133		15.6785			1	7
11	Prp-8-prov protein OS=Xenopus laevis GN=prpf8 PE=2 SV=1	Q7ZX28_XENLA (+45)	274 kDa		0.0067112	0.089253		13.2991			1	5
12	Jtv1-prov protein OS=Xenopus laevis GN=aimp2 PE=2 SV=1	Q7ZYD7_XENLA	35 kDa		0.075501	0.87574		11.5991			1	2
13	26S protease regulatory subunit 6A-A OS=Xenopus laevis GN=psmc3-a PE=2 SV=1	PR6AA_XENLA (+42)	45 kDa		0.037018	0.38383		10.3687			1	4
14	Eukaryotic translation initiation factor 3 subunit E-A OS=Xenopus laevis GN=eif3e-a PE=2 SV=1	EI3EA_XENLA (+1)	52 kDa		0.16464	1.1649		7.07544			2	9
15	Putative elongator complex protein 1 OS=Xenopus laevis GN=ikbkap PE=2 SV=1	ELP1_XENLA	133 kDa		0.011257	0.064655		5.74354			1	3
16	Structural maintenance of chromosomes protein 6 OS=Xenopus laevis GN=smc6 PE=2 SV=1	SMC6_XENLA	131 kDa		0.01144	0.064161		5.60848			1	4
17	Paics-prov protein OS=Xenopus laevis PE=2 SV=1	Q8AVT1_XENLA	47 kDa		0.076795	0.28473		3.70766			2	5
18	LOC443590 protein OS=Xenopus laevis GN=wdr3 PE=2 SV=1	Q52L18_XENLA	106 kDa		0.044623	0.1395		3.12619			3	2
19	Ribonucleoside-diphosphate reductase OS=Xenopus laevis GN=RRM1 PE=2 SV=1	H1A8Z1_XENLA (+5)	91 kDa		0.035658	0.10859		3.04532			3	1
20	MGC84289 protein OS=Xenopus laevis GN=paics.1 PE=2 SV=1	Q6GLT0_XENLA	47 kDa		0.076795	0.21988		2.86321			1	2
21	Structural maintenance of chromosomes protein 3 OS=Xenopus laevis GN=smc3 PE=2 SV=1	Q8AW91_XENLA (+1)	141 kDa		0.067029	0.17381		2.59306			6	11
22	LOC432342 protein OS=Xenopus laevis GN=cops2 PE=2 SV=1	Q2VPH6_XENLA	52 kDa		0.046912	0.12079		2.57482			1	2
23	RNA polymerase-associated protein CTR9 homolog OS=Xenopus laevis GN=ctr9 PE=2 SV=1	CTR9_XENLA	132 kDa		0.047809	0.11462		2.39746			2	5
24	Wdhd1 protein OS=Xenopus laevis GN=wdhd1 PE=2 SV=1	Q2TAV8_XENLA (+1)	125 kDa		0.036844	0.085353		2.31661			2	5
25	COP9 signalosome complex subunit 5 OS=Xenopus laevis GN=cops5 PE=2 SV=1	CSN5_XENLA	38 kDa		0.35237	0.80428		2.28249			3	2
26	Elongation factor 1-delta OS=Xenopus laevis GN=eef1d PE=1 SV=1	EF1D_XENLA (+1)	29 kDa		0.28543	0.63606		2.22843			2	3
27	40S ribosomal protein S4 OS=Xenopus laevis GN=rps4 PE=2 SV=4	RS4_XENLA	30 kDa		0.10207	0.22736		2.22749			1	2
28	WD repeat-containing protein 37 OS=Xenopus laevis GN=wdr37 PE=2 SV=1	WDR37_XENLA (+4)	55 kDa		0.054479	0.11836		2.17258			1	2
29	DNA replication licensing factor mcm2 OS=Xenopus laevis GN=mcm2 PE=1 SV=2	MCM2_XENLA	100 kDa		0.16141	0.35024		2.16988			7	6
30	LOC443663 protein (Fragment) OS=Xenopus laevis GN=LOC443663 PE=2 SV=1	Q6GNF6_XENLA	83 kDa		0.16899	0.36131		2.13806			0	2
31	Mta2 protein OS=Xenopus laevis GN=Mta2 PE=2 SV=1	Q4V7T0_XENLA (+1)	75 kDa		0.67107	1.3876		2.06774			9	17
32	Lysine--tRNA ligase OS=Xenopus laevis PE=2 SV=1	Q7ZWY9_XENLA	70 kDa		0.14329	0.28929		2.01891			1	3
33	DNA polymerase OS=Xenopus laevis GN=POL3 PE=2 SV=1	D0VEW7_XENLA (+1)	125 kDa		0.024694	0.049565		2.00717			2	3
34	Exocyst complex component 8 OS=Xenopus laevis GN=exoc8 PE=2 SV=1	EXOC8_XENLA	79 kDa		0.026193	0.052164		1.99152			1	2
35	Zinc finger protein 830 OS=Xenopus laevis GN=znf830 PE=2 SV=1	ZN830_XENLA	40 kDa		0.12529	0.24419		1.949			2	3
36	MGC83056 protein OS=Xenopus laevis GN=MGC83056 PE=2 SV=1	Q6AZP0_XENLA	75 kDa		0.5742	1.1095		1.93225			1	2
37	LOC733251 protein (Fragment) OS=Xenopus laevis GN=LOC733251 PE=2 SV=1	Q4V7Z9_XENLA	74 kDa		0.14191	0.26811		1.8893			4	9
38	Eukaryotic translation initiation factor 3 subunit A OS=Xenopus laevis GN=eif3a PE=2 SV=1	Q6PF66_XENLA	103 kDa		0.63198	1.1723		1.85496			3	3
39	Mini-chromosome maintenance complex-binding protein OS=Xenopus laevis GN=mcmbp PE=1 SV=1	MCMBP_XENLA	70 kDa		0.029369	0.053744		1.82996			1	2
40	Eukaryotic translation initiation factor 3 subunit A OS=Xenopus laevis GN=eif3a PE=2 SV=1	EIF3A_XENLA (+1)	169 kDa		0.45893	0.7958		1.73403			8	13
41	Oxysterol-binding protein OS=Xenopus laevis GN=osbpl11 PE=2 SV=1	Q2KHS3_XENLA	82 kDa		0.060067	0.10373		1.7269			3	4
42	DNA replication licensing factor mcm7-B OS=Xenopus laevis GN=mcm7-b PE=2 SV=1	MCM7B_XENLA	82 kDa		0.25771	0.43705		1.6959			10	10
43	MGC81160 protein OS=Xenopus laevis GN=ovos2 PE=2 SV=1	Q6NRX1_XENLA	159 kDa		0.091581	0.15464		1.68856			2	4
44	DDB1- and CUL4-associated factor 8 OS=Xenopus laevis GN=dcaf8 PE=2 SV=1	DCAF8_XENLA (+1)	67 kDa		0.056085	0.086454		1.54148			1	2
45	LOC100158287 protein OS=Xenopus laevis GN=LOC100158287 PE=2 SV=1	B1H1R9_XENLA	74 kDa		0.10696	0.16424		1.53553			1	2
46	LOC100158447 protein (Fragment) OS=Xenopus laevis GN=LOC100158447 PE=2 SV=1	B2GTX6_XENLA	84 kDa		0.2306	0.33873		1.46891			3	1
47	LOC443724 protein OS=Xenopus laevis GN=ap3b1 PE=2 SV=1	Q52KY5_XENLA	122 kDa		0.20859	0.30079		1.44202			10	10
48	Maternal DNA replication licensing factor mcm6 OS=Xenopus laevis GN=mmcm6 PE=1 SV=1	MCM6M_XENLA	93 kDa		1.3993	1.985		1.41857			16	15
49	Eukaryotic translation initiation factor 3 subunit L OS=Xenopus laevis GN=eif3l PE=2 SV=1	EIF3L_XENLA	67 kDa		0.2633	0.36806		1.39787			7	2
50	Actin, cytoplasmic type 5 OS=Xenopus laevis PE=3 SV=1	ACT5_XENLA (+385)	42 kDa		0.61726	0.83929		1.3597			4	4
51	Wu:fc55e05-prov protein OS=Xenopus laevis GN=copb2 PE=2 SV=1	Q7ZTR0_XENLA	103 kDa		1.1964	1.6198		1.3539			20	13
52	Lysine--tRNA ligase OS=Xenopus laevis GN=kars PE=2 SV=1	Q801R2_XENLA	70 kDa		0.27622	0.37002		1.33958			7	11
53	Proteasomal ubiquitin receptor ADRM1-A OS=Xenopus laevis GN=adrm1-a PE=2 SV=2	ADM1A_XENLA (+2)	42 kDa		0.086625	0.11568		1.33541			2	2
54	Serine/threonine-protein phosphatase OS=Xenopus laevis PE=2 SV=2	O57438_XENLA (+2)	58 kDa		0.06135	0.081926		1.33539			2	2
55	Mi-2 histone deacetylase complex protein 66 OS=Xenopus laevis GN=LOC398154 PE=2 SV=1	B7ZQE1_XENLA (+1)	46 kDa		0.74463	0.98485		1.3226			2	3
56	MGC69179 protein OS=Xenopus laevis GN=tbl3 PE=2 SV=1	Q6PCE6_XENLA	92 kDa		0.060815	0.079326		1.30438			5	1
57	LOC734179 protein (Fragment) OS=Xenopus laevis GN=LOC734179 PE=2 SV=1	Q2NLA5_XENLA	88 kDa		0.38357	0.49368		1.28707			18	15
58	Cytosine-specific methyltransferase OS=Xenopus laevis GN=dnmt1 PE=2 SV=1	Q6GQH0_XENLA	168 kDa		1.3567	1.7292		1.27456			24	26
59	LOC100137683 protein (Fragment) OS=Xenopus laevis GN=LOC100137683 PE=2 SV=1	A9UM31_XENLA	69 kDa		0.20412	0.25596		1.25397			4	3
60	MGC69128 protein OS=Xenopus laevis GN=qars PE=2 SV=1	Q6PF26_XENLA	88 kDa		0.30573	0.38272		1.25182			2	1
61	MGC64353 protein OS=Xenopus laevis GN=dnaja4.1 PE=2 SV=1	Q7SZ03_XENLA	45 kDa		0.11222	0.14002		1.24773			2	2
62	MGC114992 protein OS=Xenopus laevis GN=MGC114992 PE=2 SV=1	Q4V7X4_XENLA (+31)	90 kDa		0.21248	0.2644		1.24435			12	10
63	ISWI protein OS=Xenopus laevis GN=smarca5 PE=1 SV=1	Q6DFM0_XENLA	122 kDa		0.16435	0.20116		1.22397			8	8
64	T-complex protein 1 subunit delta OS=Xenopus laevis GN=cct4 PE=2 SV=1	Q6GN66_XENLA	58 kDa		0.35802	0.43594		1.21764			9	5
65	MGC80624 protein OS=Xenopus laevis GN=exoc5 PE=2 SV=1	Q6GP79_XENLA (+2)	82 kDa		0.079757	0.097039		1.21668			3	4
66	IQ motif containing GTPase activating protein 2 OS=Xenopus laevis GN=iqgap2 PE=2 SV=1	Q7ZT76_XENLA	190 kDa		0.019543	0.023554		1.20524			2	1
67	LOC398742 protein OS=Xenopus laevis GN=ncapd3 PE=2 SV=1	Q6GN08_XENLA	168 kDa		0.022112	0.02665		1.20523			2	2
68	Large proline-rich protein bag6-B OS=Xenopus laevis GN=Bag6-b PE=2 SV=1	BAG6B_XENLA	119 kDa		0.031276	0.037694		1.20521			2	2
69	Histone-binding protein RBBP4-A OS=Xenopus laevis GN=rbbp4-a PE=1 SV=3	RBP4A_XENLA	48 kDa		0.29279	0.35167		1.2011			4	3
70	Cytosine-specific methyltransferase OS=Xenopus laevis GN=LOC100036795 PE=2 SV=1	B1WBA5_XENLA	168 kDa		1.2087	1.4328		1.18541			10	11
71	Casein kinase II subunit alpha OS=Xenopus laevis GN=csnk2a1 PE=2 SV=2	CSK21_XENLA (+52)	45 kDa		0.14239	0.16735		1.17529			1	3
72	LOC495316 protein OS=Xenopus laevis GN=LOC495316 PE=2 SV=1	Q5U5A8_XENLA	121 kDa		0.12695	0.14701		1.15801			9	8
73	Eukaryotic translation initiation factor 3 subunit D OS=Xenopus laevis GN=eif3d PE=2 SV=1	EIF3D_XENLA (+1)	64 kDa		0.1879	0.21603		1.14971			3	4
74	Insulin-like growth factor 2 mRNA-binding protein 3-A OS=Xenopus laevis GN=igf2bp3-a PE=1 SV=1	IF23A_XENLA	66 kDa		0.13565	0.15549		1.14626			4	5
75	Copa-prov protein OS=Xenopus laevis GN=copa PE=2 SV=1	Q6DJD1_XENLA	139 kDa		1.076	1.2227		1.13634			26	25
76	RNA polymerase II-associated factor 1 homolog OS=Xenopus laevis GN=paf1 PE=2 SV=1	PAF1_XENLA	60 kDa		0.1177	0.13325		1.13212			2	3
77	MGC68929 protein OS=Xenopus laevis GN=iars PE=2 SV=1	Q6P284_XENLA	144 kDa		0.23961	0.26873		1.12153			13	10
78	MGC114836 protein OS=Xenopus laevis GN=cops7b PE=2 SV=1	Q498I8_XENLA (+1)	29 kDa		0.34317	0.36197		1.05478			3	3
79	MGC83233 protein OS=Xenopus laevis GN=psmd2 PE=2 SV=1	Q4KLW5_XENLA (+2)	99 kDa		0.080949	0.084983		1.04983			6	4
80	Wdr23-prov protein OS=Xenopus laevis GN=dcaf11 PE=2 SV=1	Q7ZX55_XENLA	59 kDa		0.15948	0.16571		1.03906			3	2
81	Eukaryotic translation initiation factor 3 subunit I OS=Xenopus laevis GN=eif3i PE=2 SV=1	EIF3I_XENLA	36 kDa		3.0573	3.163		1.03457			7	6
82	Structural maintenance of chromosomes protein OS=Xenopus laevis GN=smc1a PE=2 SV=1	Q7ZTJ9_XENLA (+1)	143 kDa		0.081976	0.08139		0.992852			6	5
83	MGC82894 protein OS=Xenopus laevis GN=psmd3 PE=2 SV=1	Q6GNC1_XENLA	57 kDa		0.23966	0.23564		0.983226			7	3
84	Ruvbl2-prov protein OS=Xenopus laevis PE=2 SV=1	Q801R1_XENLA (+1)	51 kDa		0.59101	0.57124		0.966549			7	6
85	Elongation factor 1-alpha, oocyte form OS=Xenopus laevis GN=eef1ao PE=1 SV=1	EF1A2_XENLA (+2)	50 kDa		1.9431	1.8226		0.937986			6	7
86	MGC115523 protein OS=Xenopus laevis GN=ubr2 PE=2 SV=1	Q498F1_XENLA	199 kDa		0.028202	0.026319		0.933232			3	2
87	Importin subunit alpha-1 OS=Xenopus laevis GN=kpna1 PE=1 SV=2	IMA1_XENLA (+1)	58 kDa		0.76139	0.70027		0.919726			4	2
88	DNA polymerase epsilon (Fragment) OS=Xenopus laevis PE=2 SV=1	Q9DE47_XENLA	188 kDa		0.26994	0.24557		0.909721			8	9
89	MGC114996 protein OS=Xenopus laevis GN=MGC114996 PE=2 SV=1	Q4KLU6_XENLA (+3)	145 kDa		0.031251	0.028036		0.897123			3	2
90	MGC114839 protein OS=Xenopus laevis GN=uroc1 PE=2 SV=1	Q498I6_XENLA	75 kDa		0.086496	0.077343		0.89418			3	3
91	LOC495148 protein OS=Xenopus laevis GN=psmd6 PE=2 SV=1	Q5XGT1_XENLA	46 kDa		0.33528	0.29683		0.88532			7	5
92	LOC495303 protein OS=Xenopus laevis GN=vars PE=2 SV=1	Q5U5C2_XENLA	141 kDa		1.115	0.9837		0.882242			26	17
93	B230399n07 protein OS=Xenopus laevis GN=chd4 PE=2 SV=1	Q7ZWN3_XENLA	215 kDa		0.40288	0.34302		0.85142			16	13
94	Ruvbl1 protein OS=Xenopus laevis GN=ruvbl1 PE=2 SV=1	Q6GR29_XENLA (+1)	50 kDa		0.3657	0.30886		0.844572			6	4
95	Smarcc1 protein OS=Xenopus laevis GN=smarcc1 PE=2 SV=2	Q7ZY22_XENLA	136 kDa		0.21124	0.1769		0.837436			10	6
96	DNA polymerase epsilon subunit B OS=Xenopus laevis GN=pole2 PE=2 SV=1	Q9DGB4_XENLA	60 kDa		0.072414	0.059116		0.816361			3	1
97	Heat shock 70 kDa protein 14-A OS=Xenopus laevis GN=hspa14-a PE=2 SV=1	HS7EA_XENLA	54 kDa		0.079865	0.064858		0.812095			3	1
98	COP9 signalosome complex subunit 1 OS=Xenopus laevis GN=csn1 PE=2 SV=1	CSN1_XENLA	55 kDa		0.25031	0.20298		0.810914			7	3
99	Uncharacterized protein OS=Xenopus laevis PE=2 SV=1	Q5XH49_XENLA	51 kDa		2.5864	2.0682		0.799644			2	2
100	Inosine-5'-monophosphate dehydrogenase OS=Xenopus laevis GN=impdh2 PE=2 SV=1	Q7ZYP7_XENLA (+3)	55 kDa		0.16712	0.12896		0.771661			6	2
101	Snrp116-pending-prov protein OS=Xenopus laevis PE=2 SV=1	Q8AVN2_XENLA (+5)	110 kDa		0.10175	0.07709		0.757641			5	4
102	Fanconi anemia complementation group I transcript variant 1 OS=Xenopus laevis GN=fanci PE=2 SV=1	D2JYR7_XENLA	150 kDa		0.074586	0.056159		0.752943			7	3
103	MGC81129 protein OS=Xenopus laevis GN=MGC81129 PE=2 SV=1	Q6NRX6_XENLA	52 kDa		0.26574	0.19953		0.750847			5	2
104	Cct2-prov protein OS=Xenopus laevis GN=cct2 PE=2 SV=1	Q8AVB7_XENLA	58 kDa		0.47276	0.34795		0.735997			10	3
105	Cullin5 OS=Xenopus laevis GN=cul5 PE=2 SV=1	A7VK04_XENLA	91 kDa		0.061619	0.045093		0.731804			5	2
106	LOC100037089 protein (Fragment) OS=Xenopus laevis GN=LOC100037089 PE=2 SV=1	A2BDB1_XENLA (+185)	31 kDa		0.56825	0.39802		0.700431			1	2
107	Pyrroline-5-carboxylate reductase 3 OS=Xenopus laevis GN=pycrl PE=2 SV=2	P5CR3_XENLA	29 kDa		0.98869	0.67837		0.68613			4	4
108	DNA replication licensing factor mcm4-B OS=Xenopus laevis GN=mcm4-b PE=1 SV=3	MCM4B_XENLA	97 kDa		0.46156	0.31589		0.684396			16	5
109	MGC64329 protein OS=Xenopus laevis GN=eef1g PE=2 SV=1	Q7SZ09_XENLA	50 kDa		3.4222	2.3146		0.676349			12	8
110	Eukaryotic translation initiation factor 3 subunit B OS=Xenopus laevis GN=eif3b PE=2 SV=1	EIF3B_XENLA	80 kDa		0.37964	0.25436		0.670003			12	7
111	Chromosome-associated kinesin KIF4 OS=Xenopus laevis GN=kif4 PE=2 SV=1	KIF4_XENLA (+1)	139 kDa		0.021734	0.014509		0.667572			2	1
112	DNA-directed RNA polymerase OS=Xenopus laevis GN=polr1b PE=2 SV=1	Q6PCJ2_XENLA	128 kDa		0.024127	0.015735		0.652174			2	1
113	Translation initiation factor eIF4A I OS=Xenopus laevis PE=2 SV=1	O42576_XENLA (+55)	46 kDa		0.48894	0.31533		0.644926			4	3
114	Protein pelota homolog OS=Xenopus laevis GN=pelo PE=2 SV=1	PELO_XENLA (+2)	43 kDa		0.18242	0.11285		0.618627			4	2
115	p44s10-prov protein OS=Xenopus laevis PE=2 SV=1	Q7ZYE1_XENLA	46 kDa		0.276	0.16513		0.598297			3	1
116	Structural maintenance of chromosomes protein OS=Xenopus laevis GN=XCAP-C PE=2 SV=1	B7ZSK0_XENLA (+1)	147 kDa		0.16167	0.096469		0.596703			9	5
117	DNA replication licensing factor mcm5-A OS=Xenopus laevis GN=mcm5-a PE=1 SV=2	MCM5A_XENLA (+1)	82 kDa		0.083747	0.049779		0.594397			6	2
118	Fanconi anemia complementation group D2 OS=Xenopus laevis GN=fancd2 PE=2 SV=1	Q4VT50_XENLA	163 kDa		0.046617	0.027536		0.590686			4	2
119	SUPT16H protein OS=Xenopus laevis GN=SUPT16H PE=2 SV=1	B7ZQW8_XENLA (+1)	118 kDa		0.22313	0.13101		0.587147			10	4
120	MGC81050 protein OS=Xenopus laevis GN=wdr77 PE=1 SV=1	Q6NUD0_XENLA	36 kDa		0.23242	0.13612		0.585664			3	2
121	MGC114631 protein OS=Xenopus laevis GN=MGC114631 PE=2 SV=1	Q498L1_XENLA (+1)	105 kDa		0.23973	0.14026		0.585075			8	2
122	DNA polymerase OS=Xenopus laevis GN=LOC398200 PE=2 SV=1	B7ZRF3_XENLA (+2)	165 kDa		0.11053	0.064462		0.583208			9	4
123	Eukaryotic translation initiation factor 3 subunit H OS=Xenopus laevis GN=eif3h PE=2 SV=1	EIF3H_XENLA	38 kDa		0.14173	0.082653		0.583172			2	1
124	Inosine-5'-monophosphate dehydrogenase OS=Xenopus laevis GN=impdh1 PE=2 SV=1	Q7ZWN1_XENLA (+3)	56 kDa		0.10692	0.062038		0.580228			2	0
125	Uncharacterized protein OS=Xenopus laevis PE=2 SV=1	Q5U238_XENLA (+5)	72 kDa		0.09282	0.05331		0.574337			2	2
126	MGC80929 protein OS=Xenopus laevis GN=psmd14 PE=2 SV=1	Q7ZX92_XENLA (+16)	35 kDa		1.1448	0.65476		0.571943			3	3
127	MGC53952 protein OS=Xenopus laevis GN=hspa8 PE=2 SV=1	Q7ZTK6_XENLA	71 kDa		0.96159	0.54731		0.569172			15	14
128	Protein arginine N-methyltransferase 1-B OS=Xenopus laevis GN=prmt1-b PE=2 SV=1	ANM1B_XENLA	40 kDa		0.33486	0.18855		0.563071			4	3
129	MGC82093 protein OS=Xenopus laevis GN=lars PE=2 SV=1	Q6AX83_XENLA	134 kDa		0.23365	0.13106		0.560924			14	8
130	Kinesin-like protein KIF11-B OS=Xenopus laevis GN=kif11-b PE=1 SV=2	KI11B_XENLA (+1)	120 kDa		0.12775	0.07		0.547945			8	4
131	DNA damage-binding protein 1 OS=Xenopus laevis GN=ddb1 PE=2 SV=1	DDB1_XENLA	127 kDa		0.94938	0.50904		0.536182			23	16
132	Xrpn10c protein OS=Xenopus laevis GN=psmd4 PE=2 SV=1	Q4V845_XENLA (+4)	41 kDa		0.46603	0.24606		0.527992			2	2
133	Interleukin enhancer-binding factor 3-B OS=Xenopus laevis GN=ilf3-b PE=1 SV=2	ILF3B_XENLA (+3)	99 kDa		0.065869	0.034548		0.524496			2	1
134	Cysteine--tRNA ligase, cytoplasmic OS=Xenopus laevis GN=cars PE=2 SV=1	SYCC_XENLA	86 kDa		1.4205	0.73958		0.520648			23	17
135	LOC443636 protein OS=Xenopus laevis GN=cdc5l PE=2 SV=1	A1A5J6_XENLA (+3)	92 kDa		0.074768	0.038276		0.51193			2	1
136	LOC100036801 protein OS=Xenopus laevis GN=xab2 PE=2 SV=1	A0JPH9_XENLA	98 kDa		0.189	0.094957		0.502418			10	2
137	Kinesin heavy chain (Fragment) OS=Xenopus laevis GN=KHC PE=2 SV=1	A5XAW2_XENLA	110 kDa		0.26489	0.13266		0.500812			10	5
138	Echinoderm microtubule-associated protein-like 4 OS=Xenopus laevis GN=eml4 PE=2 SV=1	EMAL4_XENLA	102 kDa		0.61526	0.30705		0.499057			10	4
139	Chromatin assembly factor 1 subunit A-A OS=Xenopus laevis GN=chaf1a-a PE=2 SV=1	CA1AA_XENLA	101 kDa		0.41068	0.20492		0.498977			8	5
140	MGC53995 protein OS=Xenopus laevis GN=cdc73 PE=2 SV=1	Q7ZY58_XENLA	61 kDa		0.47276	0.22738		0.480963			6	3
141	3' exoribonuclease OS=Xenopus laevis GN=SCL75 PE=2 SV=1	Q45NC1_XENLA (+1)	48 kDa		0.34522	0.16317		0.472655			4	1
142	MGC83495 protein OS=Xenopus laevis GN=vwa5a.2 PE=2 SV=1	Q6IND5_XENLA	94 kDa		0.28482	0.1304		0.457833			7	4
143	Uncharacterized protein (Fragment) OS=Xenopus laevis PE=2 SV=1	A4QN32_XENLA (+2)	66 kDa		0.20228	0.090622		0.448003			4	2
144	LOC397937 protein OS=Xenopus laevis GN=LOC397937 PE=2 SV=1	Q6NRZ5_XENLA (+1)	67 kDa		0.19574	0.087005		0.444493			5	3
145	MGC84934 protein OS=Xenopus laevis GN=exosc3 PE=2 SV=1	Q58E93_XENLA	27 kDa		0.56375	0.24949		0.442554			2	2
146	Hdlbp protein OS=Xenopus laevis GN=hdlbp PE=2 SV=1	Q7ZTN2_XENLA	143 kDa		0.1776	0.078315		0.440963			9	4
147	MGC83125 protein OS=Xenopus laevis GN=csnk2a2 PE=2 SV=1	Q6INF7_XENLA	41 kDa		0.13128	0.056728		0.432115			2	0
148	MGC52556 protein OS=Xenopus laevis GN=ipo7 PE=2 SV=1	O42480_XENLA (+33)	119 kDa		0.039473	0.016914		0.428495			3	1
149	Structural maintenance of chromosomes protein 5 OS=Xenopus laevis GN=smc5 PE=2 SV=1	SMC5_XENLA	125 kDa		0.076543	0.032707		0.427302			6	2
150	MGC53182 protein OS=Xenopus laevis PE=2 SV=1	Q801Q6_XENLA	99 kDa		0.047922	0.02025		0.422562			3	1
151	Importin subunit alpha OS=Xenopus laevis GN=kpna2 PE=2 SV=1	Q7ZX00_XENLA	58 kDa		0.14521	0.06131		0.422216			4	1
152	LOC496329 protein OS=Xenopus laevis GN=bcas2 PE=2 SV=1	Q5HZR0_XENLA	26 kDa		2.4804	1.0329		0.416425			2	2
153	MGC115246 protein OS=Xenopus laevis GN=upf2 PE=2 SV=1	Q498G1_XENLA	147 kDa		0.28032	0.11035		0.393657			11	6
154	Uncharacterized protein OS=Xenopus laevis PE=2 SV=1	Q3KPK3_XENLA (+54)	43 kDa		0.23298	0.091456		0.392549			3	1
155	MGC84052 protein OS=Xenopus laevis GN=psmd7 PE=2 SV=1	Q66IY6_XENLA (+54)	37 kDa		1.0149	0.39596		0.390147			4	1
156	Xnf7 protein OS=Xenopus laevis GN=xnf7 PE=2 SV=1	A9JS19_XENLA (+3)	69 kDa		0.5687	0.22009		0.387005			3	1
157	T-complex protein 1 subunit alpha OS=Xenopus laevis GN=tcp1 PE=2 SV=1	Q6NTQ5_XENLA (+1)	60 kDa		0.9863	0.37334		0.378526			9	4
158	MGC80063 protein OS=Xenopus laevis GN=cope PE=2 SV=1	Q6GR46_XENLA (+2)	34 kDa		0.93518	0.34199		0.365694			2	2
159	LOC397931 protein OS=Xenopus laevis GN=LOC397931 PE=2 SV=1	Q5U4V6_XENLA (+1)	50 kDa		0.74021	0.26641		0.359911			5	3
160	Uncharacterized protein OS=Xenopus laevis PE=2 SV=1	Q6GM31_XENLA (+2)	61 kDa		0.14965	0.053052		0.354507			6	2
161	Maternal DNA replication licensing factor mcm3 OS=Xenopus laevis GN=mmcm3 PE=1 SV=2	MCM3M_XENLA	90 kDa		0.45299	0.15826		0.349368			14	5
162	Cct7-prov protein OS=Xenopus laevis GN=cct7 PE=2 SV=1	Q6DCS0_XENLA (+5)	59 kDa		0.28377	0.097474		0.343496			6	1
163	Exportin-7-B OS=Xenopus laevis GN=xpo7-b PE=2 SV=1	XPO7B_XENLA (+1)	123 kDa		0.17136	0.058721		0.342676			12	1
164	Wu:fj06d02 protein OS=Xenopus laevis GN=wu:fj06d02 PE=2 SV=1	Q3B8I6_XENLA	25 kDa		3.5364	1.0698		0.302511			8	6
165	Condensin complex subunit 1 OS=Xenopus laevis GN=LOC398080 PE=2 SV=1	B7ZSB4_XENLA (+1)	154 kDa		0.10018	0.029194		0.291415			6	2
166	Chromatin assembly factor 1 OS=Xenopus laevis GN=p60 PE=2 SV=1	A0PCL5_XENLA (+1)	63 kDa		0.42674	0.12231		0.286615			2	1
167	Phosphorylase OS=Xenopus laevis GN=pygl PE=2 SV=1	Q63ZG6_XENLA	98 kDa		0.22282	0.059469		0.266893			11	1
168	Eukaryotic translation initiation factor 3 subunit G-B OS=Xenopus laevis GN=eif3g-b PE=2 SV=1	EI3GB_XENLA	34 kDa		1.217	0.32211		0.264675			2	2
169	Cct8-prov protein OS=Xenopus laevis GN=cct8 PE=2 SV=1	Q7ZTL5_XENLA	59 kDa		1.4461	0.37923		0.262243			16	1
170	Structural maintenance of chromosomes protein 2 OS=Xenopus laevis GN=smc2 PE=1 SV=1	SMC2_XENLA	136 kDa		0.2425	0.061677		0.254338			17	3
171	LOC398088 protein (Fragment) OS=Xenopus laevis GN=LOC398088 PE=2 SV=1	Q6NUF0_XENLA	106 kDa		0.31822	0.079636		0.250255			10	4
172	Cops4 protein OS=Xenopus laevis GN=cops4 PE=2 SV=1	A2RRW9_XENLA (+1)	46 kDa		0.42463	0.10462		0.246379			5	2
173	COP9 signalosome complex subunit 3 OS=Xenopus laevis GN=cops3 PE=2 SV=1	CSN3_XENLA (+2)	48 kDa		0.41368	0.1013		0.244875			3	2
174	T-complex protein 1 subunit gamma OS=Xenopus laevis GN=cct3 PE=2 SV=2	TCPG_XENLA	61 kDa		0.81672	0.18513		0.226675			10	2
175	Serrate RNA effector molecule homolog A OS=Xenopus laevis GN=srrt-a PE=2 SV=1	SRRTA_XENLA	99 kDa		0.29969	0.0635		0.211886			2	0
176	Serrate RNA effector molecule homolog B OS=Xenopus laevis GN=srrt-b PE=2 SV=1	SRRTB_XENLA	98 kDa		0.53811	0.11034		0.205051			11	5
177	Hsp90beta OS=Xenopus laevis GN=hsp90ab1 PE=2 SV=1	Q6AZV1_XENLA	83 kDa		0.24487	0.049437		0.201891			12	2
178	LOC100036778 protein OS=Xenopus laevis GN=LOC100036778 PE=2 SV=1	A0AUT4_XENLA	59 kDa		0.7175	0.14282		0.199052			8	1
179	MGC114846 protein OS=Xenopus laevis GN=aldh16a1 PE=2 SV=1	Q498I4_XENLA	89 kDa		0.11402	0.022481		0.197167			7	1
180	XTimeless1 OS=Xenopus laevis GN=XTim1 PE=4 SV=1	Q3LGB9_XENLA	149 kDa		0.24724	0.045507		0.18406			11	3
181	Tubulin beta-4 chain OS=Xenopus laevis GN=tubb4 PE=2 SV=1	TBB4_XENLA (+8)	50 kDa		0.50923	0.072667		0.1427			8	1
182	LOC733162 protein OS=Xenopus laevis GN=eif4g1 PE=2 SV=1	B1WBA6_XENLA	78 kDa		0.25667	0.025958		0.101134			5	1
183	MGC81949 protein OS=Xenopus laevis GN=cct6a PE=2 SV=1	Q6GMA6_XENLA	58 kDa		0.65392	0.061072		0.0933937			8	1
184	2e999-prov protein OS=Xenopus laevis GN=snd1 PE=2 SV=1	Q7ZY98_XENLA	101 kDa		0.22717	0		0			12	0
185	MGC80553 protein OS=Xenopus laevis GN=tsen2 PE=2 SV=1	Q6GPB4_XENLA	53 kDa		0.42044	0		0			7	0
186	MGC154481 protein OS=Xenopus laevis GN=prmt3 PE=2 SV=1	Q0IHA8_XENLA	58 kDa		0.30884	0		0			5	0
187	MGC131078 protein OS=Xenopus laevis GN=trmt6 PE=2 SV=1	Q32NK4_XENLA	54 kDa		0.38139	0		0			3	0
188	MGC84231 protein OS=Xenopus laevis GN=psmd13 PE=2 SV=1	Q66IX2_XENLA	43 kDa		0.78353	0		0			5	0
189	RNA polymerase II-associated protein 3 OS=Xenopus laevis GN=rpap3 PE=2 SV=1	RPAP3_XENLA	75 kDa		0.12377	0		0			4	0
190	Protein PTHB1 OS=Xenopus laevis GN=bbs9 PE=2 SV=1	PTHB1_XENLA	95 kDa		0.099065	0		0			8	0
191	LOC398563 protein OS=Xenopus laevis GN=LOC398563 PE=2 SV=1	Q6GNA3_XENLA (+3)	65 kDa		0.23699	0		0			5	0
192	Actn4-prov protein OS=Xenopus laevis GN=actn4 PE=2 SV=1	Q6DCS8_XENLA	104 kDa		0.17199	0		0			4	0
193	Ap2b1-prov protein OS=Xenopus laevis GN=ap2b1 PE=2 SV=1	Q7ZYG7_XENLA (+55)	106 kDa		0.093121	0		0			6	0
194	LOC398515 protein (Fragment) OS=Xenopus laevis GN=LOC398515 PE=2 SV=1	Q7ZXW0_XENLA (+27)	68 kDa		0.062646	0		0			5	0
195	Polycomb protein eed-B OS=Xenopus laevis GN=eed-b PE=1 SV=2	EEDB_XENLA (+2)	50 kDa		0.087948	0		0			3	0
196	LOC733154 protein OS=Xenopus laevis GN=uchl5 PE=2 SV=1	Q0D260_XENLA (+2)	38 kDa		0.26755	0		0			2	0
197	MGC115367 protein OS=Xenopus laevis GN=pwp2 PE=2 SV=1	Q4FZW8_XENLA	99 kDa		0.036652	0		0			2	0
198	LOC414721 protein OS=Xenopus laevis GN=psmd8 PE=2 SV=1	A2RV94_XENLA (+3)	31 kDa		0.45657	0		0			3	0
199	MGC81191 protein OS=Xenopus laevis GN=MGC81191 PE=2 SV=1	Q6NRW6_XENLA	103 kDa		0.082888	0		0			2	0
200	Arcn1 protein OS=Xenopus laevis GN=arcn1 PE=2 SV=1	Q7T0U9_XENLA (+1)	57 kDa		0.094155	0		0			3	0
201	Transitional endoplasmic reticulum ATPase OS=Xenopus laevis GN=vcp PE=1 SV=3	TERA_XENLA (+2)	89 kDa		0.051917	0		0			4	0
202	MGC130977 protein OS=Xenopus laevis GN=trpc4ap PE=2 SV=1	Q32NQ2_XENLA	88 kDa		0.036641	0		0			3	0
203	MGC80319 protein OS=Xenopus laevis GN=dnpep PE=2 SV=1	Q6GQ61_XENLA	53 kDa		0.098758	0		0			2	0
204	MGC80278 protein OS=Xenopus laevis GN=isy1 PE=2 SV=1	Q6GQ78_XENLA	32 kDa		0.38513	0		0			2	0
205	MGC80207 protein OS=Xenopus laevis GN=dars PE=2 SV=1	Q6GQA7_XENLA (+5)	60 kDa		0.080312	0		0			2	0
206	MGC80936 protein OS=Xenopus laevis GN=cltc PE=2 SV=1	Q6GNR4_XENLA (+71)	191 kDa		0.02927	0		0			3	0
207	MGC85310 protein OS=Xenopus laevis GN=rpl11 PE=2 SV=1	Q66KY6_XENLA (+83)	20 kDa		0.67567	0		0			2	0
208	Rps14-prov protein OS=Xenopus laevis GN=rps14 PE=2 SV=1	Q6PI76_XENLA (+149)	16 kDa		0.46365	0		0			2	0
209	MGC83244 protein OS=Xenopus laevis GN=tpp2 PE=2 SV=1	Q6GQZ3_XENLA	140 kDa		0.032796	0		0			3	0
210	Casein kinase II subunit beta OS=Xenopus laevis GN=csnk2b PE=1 SV=1	CSK2B_XENLA (+76)	25 kDa		0.57799	0		0			3	0
211	Peptidyl-prolyl cis-trans isomerase (Fragment) OS=Xenopus laevis GN=cyp PE=2 SV=1	Q70YG6_XENLA (+1)	17 kDa		0.78916	0		0			3	0
212	NudC domain-containing protein 1 OS=Xenopus laevis GN=nudcd1 PE=2 SV=1	NUDC1_XENLA	66 kDa		0.052354	0		0			2	0
213	DNA polymerase epsilon p12 subunit OS=Xenopus laevis GN=pole4 PE=4 SV=1	Q0EAE6_XENLA (+2)	12 kDa		1.1939	0		0			2	0
214	MGC131047 protein OS=Xenopus laevis GN=MGC131047 PE=2 SV=1	Q32NM0_XENLA (+1)	40 kDa		0.07141	0		0			2	0
215	MGC68604 protein OS=Xenopus laevis GN=polr2e PE=2 SV=1	Q6PA38_XENLA (+60)	25 kDa		0.36605	0		0			2	0
216	Coatomer subunit gamma OS=Xenopus laevis GN=copg1 PE=2 SV=1	Q6P7I2_XENLA (+1)	98 kDa		0.021639	0		0			2	0
217	Nmp200-prov protein OS=Xenopus laevis GN=prpf19 PE=2 SV=1	Q7ZXW4_XENLA (+43)	55 kDa		0.050913	0		0			2	0
218	Neurochondrin OS=Xenopus laevis GN=ncdn PE=2 SV=1	NCDN_XENLA	80 kDa		0.052632	0		0			2	0
219	Origin recognition complex subunit 2 OS=Xenopus laevis GN=orc2 PE=2 SV=1	ORC2_XENLA (+1)	63 kDa		0.055322	0		0			2	0
220	MGC79089 protein OS=Xenopus laevis GN=dpy30 PE=4 SV=1	Q6GQK3_XENLA (+1)	11 kDa		0.77311	0		0			2	0
221	Serine protease inhibitor A6 OS=Xenopus laevis GN=serpina6 PE=2 SV=2	EP45_XENLA	50 kDa		0.073012	0		0			2	0
222	MGC154905 protein OS=Xenopus laevis GN=pfdn6 PE=2 SV=1	Q0IH09_XENLA	15 kDa		1.0042	0		0			2	0
223	Riok2b protein OS=Xenopus laevis GN=riok2 PE=2 SV=1	Q5XHA7_XENLA (+5)	63 kDa		0.05676	0		0			2	0
224	Ribosome biogenesis protein bop1-A OS=Xenopus laevis GN=bop1-a PE=2 SV=1	BOP1A_XENLA (+1)	83 kDa		0.025459	0		0			2	0
225	MGC83988 protein OS=Xenopus laevis GN=trappc1 PE=2 SV=1	Q6DKD1_XENLA (+1)	17 kDa		0.48092	0		0			2	0
226	MGC84783 protein OS=Xenopus laevis GN=flii PE=2 SV=1	Q6DKA2_XENLA (+46)	146 kDa		0.025696	0		0			2	0
227	Pre-mRNA-splicing factor CWC22 homolog OS=Xenopus laevis GN=cwc22 PE=2 SV=1	CWC22_XENLA (+1)	93 kDa		0.022834	0		0			2	0
228	Vbp1-prov protein OS=Xenopus laevis GN=vbp1 PE=2 SV=1	Q7SYV4_XENLA	22 kDa		0.52468	0		0			2	0
229	DNA ligase OS=Xenopus laevis GN=LOC398275 PE=2 SV=1	Q6IRA7_XENLA (+2)	104 kDa		0.02971	0		0			2	0
230	MGC114719 protein OS=Xenopus laevis GN=csde1 PE=2 SV=1	Q505M1_XENLA (+1)	87 kDa		0.023617	0		0			2	0
231	MGC131237 protein OS=Xenopus laevis GN=trappc4 PE=2 SV=1	Q3B8F1_XENLA	25 kDa		0.46507	0		0			2	0
232	MGC85051 protein OS=Xenopus laevis GN=sap18 PE=2 SV=1	Q5EAY9_XENLA (+45)	18 kDa		0.45708	0		0			2	0

## Sheet: Replicate 2
#	Identified Proteins (112)	Accession Number	Molecular Weight		Inacive fraction no. 5	Active fraction no.7		Enrichment (fractions 7/5)			Inacive fraction no. 5	Active fraction no.7
					Displaying:Quantitative Value (Normalized emPAI)	Displaying:Quantitative Value (Normalized emPAI)					Displaying:Exclusive Unique Peptide Count	Displaying:Exclusive Unique Peptide Count
1	Mi-2 histone deacetylase complex protein 66 OS=Xenopus laevis GN=LOC398154 PE=2 SV=1	B7ZQE1_XENLA (+1)	46 kDa		0	0.51264		#DIV/0!			0	5
2	LOC495278 protein OS=Xenopus laevis GN=LOC495278 PE=2 SV=1	Q5XGK8_XENLA (+1)	52 kDa		0	0.15109		#DIV/0!			0	4
3	Hspd1 protein OS=Xenopus laevis GN=hspd1 PE=2 SV=1	Q6IP60_XENLA (+1)	62 kDa		0	0.091265		#DIV/0!			0	3
4	LOC734179 protein (Fragment) OS=Xenopus laevis GN=LOC734179 PE=2 SV=1	Q2NLA5_XENLA (+1)	88 kDa		0	0.082672		#DIV/0!			0	2
5	Elongator complex protein 3 OS=Xenopus laevis GN=elp3 PE=2 SV=1	ELP3_XENLA	63 kDa		0	0.058383		#DIV/0!			0	2
6	B230399n07 protein OS=Xenopus laevis GN=chd4 PE=2 SV=1	Q7ZWN3_XENLA	215 kDa		0.022992	0.41388		18.001			2	11
7	MGC64458 protein OS=Xenopus laevis GN=ftcd PE=2 SV=1	Q7SYV7_XENLA	52 kDa		0.028774	0.28807		10.0115			1	5
8	Mta2 protein OS=Xenopus laevis GN=Mta2 PE=2 SV=1	Q4V7T0_XENLA (+1)	75 kDa		0.25484	1.4895		5.84484			7	9
9	LOC397931 protein OS=Xenopus laevis GN=LOC397931 PE=2 SV=1	Q5U4V6_XENLA (+2)	50 kDa		0.029744	0.11776		3.95912			1	2
10	Probable histone deacetylase 1-A OS=Xenopus laevis GN=hdac1-a PE=1 SV=1	HDA1A_XENLA	55 kDa		0.055983	0.18337		3.27546			2	5
11	Inosine-5'-monophosphate dehydrogenase OS=Xenopus laevis GN=impdh1 PE=2 SV=1	Q7ZWN1_XENLA	56 kDa		0.055052	0.17359		3.1532			2	4
12	Copa-prov protein OS=Xenopus laevis GN=copa PE=2 SV=1	Q6DJD1_XENLA	139 kDa		0.1096	0.31913		2.91177			8	6
13	Actin, cytoplasmic 1 OS=Xenopus laevis GN=actb PE=2 SV=1	ACTB_XENLA	42 kDa		1.7858	4.4233		2.47693			6	4
14	Histone H2A.V OS=Xenopus laevis GN=h2afv PE=2 SV=3	H2AV_XENLA (+3)	14 kDa		3.8317	8.5179		2.22301			2	2
15	T-complex protein 1 subunit delta OS=Xenopus laevis GN=cct4 PE=2 SV=1	Q6GN66_XENLA	58 kDa		0.081548	0.17227		2.1125			3	5
16	Histone-binding protein RBBP4-A OS=Xenopus laevis GN=rbbp4-a PE=1 SV=3	RBP4A_XENLA	48 kDa		0.10075	0.20673		2.05191			2	1
17	LOC100158287 protein OS=Xenopus laevis GN=LOC100158287 PE=2 SV=1	B1H1R9_XENLA	74 kDa		0.075156	0.14494		1.92852			1	2
18	Putative elongator complex protein 1 OS=Xenopus laevis GN=ikbkap PE=2 SV=1	ELP1_XENLA	133 kDa		0.023257	0.040668		1.74863			2	2
19	DNA replication licensing factor mcm7-B OS=Xenopus laevis GN=mcm7-b PE=2 SV=1	MCM7B_XENLA	82 kDa		0.10722	0.18458		1.72151			2	4
20	Histone H2B 1.2 OS=Xenopus laevis PE=1 SV=2	H2B12_XENLA	14 kDa		3.7248	5.7296		1.53823			1	2
21	Histone-binding protein RBBP7 OS=Xenopus laevis GN=rbbp7 PE=2 SV=1	RBBP7_XENLA	48 kDa		0.10024	0.149		1.48643			3	3
22	Elongation factor 1-alpha, oocyte form OS=Xenopus laevis GN=eef1ao PE=1 SV=1	EF1A2_XENLA (+2)	50 kDa		0.10165	0.14988		1.47447			3	1
23	Acadl-prov protein OS=Xenopus laevis GN=acadl PE=2 SV=1	Q6DDM7_XENLA	49 kDa		0.12631	0.18255		1.44525			1	2
24	Lysine--tRNA ligase OS=Xenopus laevis GN=kars PE=2 SV=1	Q801R2_XENLA	70 kDa		0.11853	0.16729		1.41137			3	3
25	Echinoderm microtubule-associated protein-like 4 OS=Xenopus laevis GN=eml4 PE=2 SV=1	EMAL4_XENLA	102 kDa		0.31876	0.42751		1.34117			11	6
26	Wu:fc55e05-prov protein OS=Xenopus laevis GN=copb2 PE=2 SV=1	Q7ZTR0_XENLA	103 kDa		0.22175	0.29389		1.32532			11	11
27	MGC81050 protein OS=Xenopus laevis GN=wdr77 PE=1 SV=1	Q6NUD0_XENLA	36 kDa		0.30656	0.39816		1.2988			1	3
28	MGC53997 protein OS=Xenopus laevis PE=2 SV=1	Q7ZY50_XENLA (+1)	50 kDa		0.11163	0.14254		1.2769			2	3
29	LOC100036944 protein OS=Xenopus laevis GN=krt5.6 PE=2 SV=1	A1L2T3_XENLA (+2)	61 kDa		0.69694	0.86906		1.24697			2	1
30	MGC154789 protein OS=Xenopus laevis GN=MGC154789 PE=2 SV=1	A0JMV0_XENLA (+3)	34 kDa		5.4689	6.7463		1.23358			3	3
31	Eukaryotic translation initiation factor 3 subunit L OS=Xenopus laevis GN=eif3l PE=2 SV=1	EIF3L_XENLA	67 kDa		0.067697	0.082553		1.21945			2	2
32	T-complex protein 1 subunit alpha OS=Xenopus laevis GN=tcp1 PE=2 SV=1	Q6NTQ5_XENLA (+2)	60 kDa		0.14042	0.16479		1.17355			4	5
33	Eukaryotic translation initiation factor 3 subunit A OS=Xenopus laevis GN=eif3a PE=2 SV=1	EIF3A_XENLA (+1)	169 kDa		0.13107	0.15352		1.17128			5	3
34	Cops4 protein OS=Xenopus laevis GN=cops4 PE=2 SV=1	A2RRW9_XENLA	46 kDa		0.22357	0.24629		1.10162			4	2
35	MGC83069 protein OS=Xenopus laevis GN=krt19 PE=2 SV=1	Q6IRP5_XENLA	45 kDa		2.7835	2.9336		1.05392			3	2
36	MGC53311 protein OS=Xenopus laevis PE=2 SV=1	Q7ZYN9_XENLA	42 kDa		2.8212	2.9303		1.03867			2	2
37	Keratin, type II cytoskeletal OS=Xenopus laevis PE=2 SV=2	K2C5_XENLA	55 kDa		0.82002	0.84711		1.03304			5	2
38	Wu:fj06d02 protein OS=Xenopus laevis GN=wu:fj06d02 PE=2 SV=1	Q3B8I6_XENLA	25 kDa		0.24366	0.24823		1.01876			2	1
39	LOC733251 protein (Fragment) OS=Xenopus laevis GN=LOC733251 PE=2 SV=1	Q4V7Z9_XENLA	74 kDa		0.07254	0.073751		1.01669			2	1
40	Cct2-prov protein OS=Xenopus laevis GN=cct2 PE=2 SV=1	Q8AVB7_XENLA	58 kDa		0.11234	0.11368		1.01193			4	3
41	MGC114631 protein OS=Xenopus laevis GN=MGC114631 PE=2 SV=1	Q498L1_XENLA (+1)	105 kDa		0.059425	0.058561		0.985461			5	3
42	Histone H4 OS=Xenopus laevis PE=1 SV=2	H4_XENLA	11 kDa		6.555	5.9125		0.901983			4	3
43	Importin subunit alpha-1 OS=Xenopus laevis GN=kpna1 PE=1 SV=2	IMA1_XENLA (+1)	58 kDa		0.18017	0.1543		0.856413			4	2
44	LOC100037141 protein OS=Xenopus laevis GN=LOC100037141 PE=2 SV=1	A2RV72_XENLA (+2)	50 kDa		0.62639	0.52456		0.837434			2	2
45	Uncharacterized protein OS=Xenopus laevis PE=2 SV=1	Q4QR49_XENLA (+1)	60 kDa		0.075815	0.061319		0.808798			2	2
46	MGC68929 protein OS=Xenopus laevis GN=iars PE=2 SV=1	Q6P284_XENLA	144 kDa		0.032459	0.023615		0.727533			3	1
47	LOC398205 protein OS=Xenopus laevis GN=ruvbl2 PE=2 SV=1	Q0IH85_XENLA (+2)	51 kDa		0.2189	0.15129		0.691138			6	1
48	Keratin, type I cytoskeletal 47 kDa (Fragment) OS=Xenopus laevis GN=xk81b1 PE=3 SV=2	K1C3_XENLA	30 kDa		5.1706	3.5071		0.678277			5	5
49	DNA replication licensing factor mcm2 OS=Xenopus laevis GN=mcm2 PE=1 SV=2	MCM2_XENLA	100 kDa		0.19824	0.12953		0.6534			11	6
50	Eukaryotic translation initiation factor 3 subunit I OS=Xenopus laevis GN=eif3i PE=2 SV=1	EIF3I_XENLA	36 kDa		0.22129	0.14344		0.648199			3	1
51	LOC100158438 protein OS=Xenopus laevis GN=eprs PE=2 SV=1	B1WBE0_XENLA	169 kDa		0.06565	0.040467		0.616405			5	2
52	DNA replication licensing factor mcm4-B OS=Xenopus laevis GN=mcm4-b PE=1 SV=3	MCM4B_XENLA	97 kDa		0.26117	0.15522		0.594326			5	2
53	Protein arginine N-methyltransferase 1-B OS=Xenopus laevis GN=prmt1-b PE=2 SV=1	ANM1B_XENLA	40 kDa		0.32158	0.1911		0.594253			4	1
54	LOC100036778 protein OS=Xenopus laevis GN=LOC100036778 PE=2 SV=1	A0AUT4_XENLA (+1)	59 kDa		0.16318	0.096246		0.589815			4	3
55	MGC81949 protein OS=Xenopus laevis GN=cct6a PE=2 SV=1	Q6GMA6_XENLA	58 kDa		0.16593	0.097828		0.589574			4	3
56	DNA damage-binding protein 1 OS=Xenopus laevis GN=ddb1 PE=2 SV=1	DDB1_XENLA	127 kDa		1.254	0.70645		0.563357			24	17
57	Hsc70 protein OS=Xenopus laevis GN=hspa1l PE=2 SV=1	Q8AVE2_XENLA	71 kDa		0.66134	0.34773		0.525796			12	4
58	Maternal DNA replication licensing factor mcm6 OS=Xenopus laevis GN=mmcm6 PE=1 SV=1	MCM6M_XENLA	93 kDa		0.44118	0.20615		0.46727			14	7
59	MGC82596 protein OS=Xenopus laevis GN=exosc2 PE=2 SV=1	Q6GPU7_XENLA	32 kDa		0.27712	0.11428		0.412385			3	1
60	Exportin-7-A OS=Xenopus laevis GN=xpo7-a PE=1 SV=1	XPO7A_XENLA (+1)	123 kDa		0.039747	0.016183		0.40715			4	1
61	MGC83233 protein OS=Xenopus laevis GN=psmd2 PE=2 SV=1	Q4KLW5_XENLA (+2)	99 kDa		0.087828	0.035734		0.406863			2	1
62	Importin beta 1 OS=Xenopus laevis GN=kpnb1 PE=2 SV=1	B0LM40_XENLA	97 kDa		0.089781	0.036516		0.406723			2	1
63	Xenopus partial alpha-fodrin (Xen alpha 2). (Fragment) OS=Xenopus laevis PE=2 SV=1	Q91748_XENLA	52 kDa		0.33759	0.1297		0.384194			5	1
64	Smarcc1 protein OS=Xenopus laevis GN=smarcc1 PE=2 SV=2	Q7ZY22_XENLA	136 kDa		0.090751	0.02493		0.274708			4	1
65	LOC398563 protein OS=Xenopus laevis GN=LOC398563 PE=2 SV=1	Q6GNA3_XENLA (+2)	65 kDa		0.10593	0.027178		0.256566			3	1
66	T-complex protein 1 subunit gamma OS=Xenopus laevis GN=cct3 PE=2 SV=2	TCPG_XENLA	61 kDa		0.11482	0.029342		0.255548			3	1
67	Cysteine--tRNA ligase, cytoplasmic OS=Xenopus laevis GN=cars PE=2 SV=1	SYCC_XENLA	86 kDa		0.19758	0.041427		0.209672			6	1
68	Wdr23-prov protein OS=Xenopus laevis GN=dcaf11 PE=2 SV=1	Q7ZX55_XENLA	59 kDa		0.18059	0.037689		0.208699			4	1
69	Uncharacterized protein OS=Xenopus laevis PE=2 SV=1	Q6GM31_XENLA (+1)	61 kDa		0.31372	0.060642		0.1933			5	1
70	2e999-prov protein OS=Xenopus laevis GN=snd1 PE=2 SV=1	Q7ZY98_XENLA	101 kDa		0.11919	0.019702		0.165299			9	1
71	Cytosine-specific methyltransferase OS=Xenopus laevis GN=dnmt1 PE=2 SV=1	P79922_XENLA	168 kDa		0.77976	0.10055		0.12895			8	1
72	Kinesin heavy chain (Fragment) OS=Xenopus laevis GN=KHC PE=2 SV=1	A5XAW2_XENLA	110 kDa		0.16904	0.018177		0.107531			11	1
73	Cytosine-specific methyltransferase OS=Xenopus laevis GN=LOC100036795 PE=2 SV=1	B1WBA5_XENLA	168 kDa		0.85946	0.059964		0.0697694			24	1
74	Ubiquitin carboxyl-terminal hydrolase OS=Xenopus laevis GN=usp7 PE=2 SV=1	Q08B28_XENLA	62 kDa		1.1881	0.055402		0.0466308			11	1
75	MGC82093 protein OS=Xenopus laevis GN=lars PE=2 SV=1	Q6AX83_XENLA	134 kDa		0.11278	0		0			9	0
76	Actn4-prov protein OS=Xenopus laevis GN=actn4 PE=2 SV=1	Q6DCS8_XENLA	104 kDa		0.11544	0		0			9	0
77	LOC397861 protein OS=Xenopus laevis GN=LOC397861 PE=2 SV=1	B7ZR52_XENLA (+2)	50 kDa		0.57615	0		0			5	0
78	LOC495303 protein OS=Xenopus laevis GN=vars PE=2 SV=1	Q5U5C2_XENLA	141 kDa		0.068862	0		0			6	0
79	MGC81191 protein OS=Xenopus laevis GN=MGC81191 PE=2 SV=1	Q6NRW6_XENLA	103 kDa		0.088199	0		0			6	0
80	LOC398088 protein (Fragment) OS=Xenopus laevis GN=LOC398088 PE=2 SV=1	Q6NUF0_XENLA	106 kDa		0.055524	0		0			3	0
81	Hdlbp protein OS=Xenopus laevis GN=hdlbp PE=2 SV=1	Q7ZTN2_XENLA	143 kDa		0.057788	0		0			5	0
82	Hsp90beta OS=Xenopus laevis GN=hsp90ab1 PE=2 SV=1	Q6AZV1_XENLA	83 kDa		0.21966	0		0			4	0
83	LOC495942 protein OS=Xenopus laevis GN=exosc4 PE=2 SV=1	Q5PQ94_XENLA	27 kDa		0.45109	0		0			3	0
84	Xnf7 protein (Fragment) OS=Xenopus laevis GN=xnf7 PE=2 SV=1	A3KMT7_XENLA (+2)	67 kDa		0.11409	0		0			3	0
85	Serrate RNA effector molecule homolog B OS=Xenopus laevis GN=srrt-b PE=2 SV=1	SRRTB_XENLA	98 kDa		0.040081	0		0			3	0
86	LOC495515 protein OS=Xenopus laevis GN=prmt5 PE=2 SV=1	Q2VPH9_XENLA (+1)	72 kDa		0.19938	0		0			5	0
87	MGC84231 protein OS=Xenopus laevis GN=psmd13 PE=2 SV=1	Q66IX2_XENLA	43 kDa		0.24247	0		0			4	0
88	COP9 signalosome complex subunit 1 OS=Xenopus laevis GN=csn1 PE=2 SV=1	CSN1_XENLA	55 kDa		0.055398	0		0			2	0
89	Structural maintenance of chromosomes protein OS=Xenopus laevis GN=XCAP-C PE=2 SV=1	B7ZSK0_XENLA (+1)	147 kDa		0.10276	0		0			4	0
90	MGC80278 protein OS=Xenopus laevis GN=isy1 PE=2 SV=1	Q6GQ78_XENLA	32 kDa		0.35474	0		0			4	0
91	WD repeat-containing protein 92 OS=Xenopus laevis GN=wdr92 PE=2 SV=1	WDR92_XENLA	39 kDa		0.19351	0		0			3	0
92	MGC78939 protein OS=Xenopus laevis GN=st13 PE=2 SV=1	Q6DEC8_XENLA	42 kDa		0.1235	0		0			3	0
93	Nmp200-prov protein OS=Xenopus laevis GN=prpf19 PE=2 SV=1	Q7ZXW4_XENLA	55 kDa		0.055983	0		0			2	0
94	MGC81129 protein OS=Xenopus laevis GN=MGC81129 PE=2 SV=1	Q6NRX6_XENLA	52 kDa		0.12681	0		0			4	0
95	Serine/threonine-protein phosphatase 2A 55 kDa regulatory subunit B delta isoform OS=Xenopus laevis GN=ppp2r2d PE=1 SV=1	2ABD_XENLA	52 kDa		0.098132	0		0			3	0
96	Cdc5l protein OS=Xenopus laevis GN=cdc5l PE=2 SV=1	Q4V858_XENLA	92 kDa		0.042799	0		0			2	0
97	Uncharacterized protein (Fragment) OS=Xenopus laevis PE=2 SV=1	A4QN32_XENLA (+2)	66 kDa		0.06022	0		0			2	0
98	Structural maintenance of chromosomes protein 2 OS=Xenopus laevis GN=smc2 PE=1 SV=1	SMC2_XENLA	136 kDa		0.022602	0		0			2	0
99	Kinesin-like protein KIF11-B OS=Xenopus laevis GN=kif11-b PE=1 SV=2	KI11B_XENLA (+1)	120 kDa		0.039128	0		0			3	0
100	MGC52556 protein OS=Xenopus laevis GN=ipo7 PE=2 SV=1	O42480_XENLA (+2)	119 kDa		0.019979	0		0			2	0
101	Cullin-3-A OS=Xenopus laevis GN=cul3a PE=1 SV=1	CUL3A_XENLA (+1)	89 kDa		0.067608	0		0			3	0
102	Dnaja2-prov protein OS=Xenopus laevis PE=2 SV=1	Q7SZ94_XENLA (+1)	45 kDa		0.072674	0		0			2	0
103	MGC84052 protein OS=Xenopus laevis GN=psmd7 PE=2 SV=1	Q66IY6_XENLA (+1)	37 kDa		0.14061	0		0			2	0
104	MGC80929 protein OS=Xenopus laevis GN=psmd14 PE=2 SV=1	Q7ZX92_XENLA	35 kDa		0.20803	0		0			2	0
105	PIH1 domain-containing protein 1 OS=Xenopus laevis GN=pih1d1 PE=2 SV=1	PIHD1_XENLA	34 kDa		0.146	0		0			2	0
106	Snx9-prov protein OS=Xenopus laevis GN=snx9 PE=2 SV=1	Q6DEE0_XENLA	66 kDa		0.060431	0		0			2	0
107	COP9 signalosome complex subunit 2 (Fragment) OS=Xenopus laevis GN=csn2 PE=2 SV=1	CSN2_XENLA (+1)	51 kDa		0.063965	0		0			2	0
108	LOC100158447 protein (Fragment) OS=Xenopus laevis GN=LOC100158447 PE=2 SV=1	B2GTX6_XENLA	84 kDa		0.047517	0		0			2	0
109	Phosphatidylinositol 5-phosphate 4-kinase type-2 gamma OS=Xenopus laevis GN=pip4k2c PE=2 SV=1	PI42C_XENLA	48 kDa		0.069123	0		0			2	0
110	MGC83065 protein OS=Xenopus laevis GN=cand1 PE=2 SV=1	Q6DKM0_XENLA	136 kDa		0.017448	0		0			2	0
111	LOC397937 protein OS=Xenopus laevis GN=LOC397937 PE=2 SV=1	Q6NRZ5_XENLA (+1)	67 kDa		0.080643	0		0			2	0
112	MGC81848 protein OS=Xenopus laevis GN=txnrd3 PE=2 SV=1	Q66J56_XENLA	66 kDa		0.082053	0		0			2	0

## Sheet: Metadata 1
Database Set: 1 Database
	Database Name: the Uniprot_080713 database
		Version: unknown
		Taxonomy: All Entries
		Number of Proteins: 40411123
	Does database contain common contaminants?: unknown
Search Engine Set: 1 Search Engine
	Search Engine: Mascot
		Version: 2.4.1
		Samples: All Samples
		Fragment Tolerance: 0.80 Da (Monoisotopic)
		Parent Tolerance: 10.0 PPM (Monoisotopic)
		Fixed Modifications:
		Variable Modifications: -17 on n (Gln->pyro-Glu), +16 on M (Oxidation), +57 on C (Carbamidomethyl), +80 on STY (Phospho)
		Database: the Uniprot_080713 database (unknown version, 40411123 entries)
		Digestion Enzyme: Trypsin
		Max Missed Cleavages: 1
		Probability Model: Peptide Prophet with Delta Mass Correction (No decoys found) [all charge states]
Scaffold: Version: Scaffold_4.4.1
	Modification Metadata Set: 1541 modifications
		Source: C:\Program Files\Scaffold 4\parameters\unimod.xml
		Comment:
	Protein Grouping Strategy: Experiment-wide grouping with binary peptide-protein weights
	Peptide Thresholds: 20.0% minimum
	Protein Thresholds: 20.0% minimum and 2 peptides minimum
	Peptide FDR: 20.1% (Prophet)
	Protein FDR: 0.6% (Prophet)

## Sheet: Metadata 2
Database Set: 1 Database
	Database Name: the Uniprot_080713 database
		Version: unknown
		Taxonomy: Xenopus laevis
		Number of Proteins: 15990
	Does database contain common contaminants?: unknown
Search Engine Set: 1 Search Engine
	Search Engine: Mascot
		Version: 2.4.1
		Samples: All Samples
		Fragment Tolerance: 0.15 Da (Monoisotopic)
		Parent Tolerance: 10.0 PPM (Monoisotopic)
		Fixed Modifications:
		Variable Modifications: +16 on M (Oxidation), +57 on C (Carbamidomethyl), +80 on STY (Phospho)
		Database: the Uniprot_080713 database (selected for Xenopus laevis, unknown version, 15990 entries)
		Digestion Enzyme: Trypsin
		Max Missed Cleavages: 2
		Probability Model: Peptide Prophet with Delta Mass Correction (No decoys found) [all charge states]
Scaffold: Version: Scaffold_4.4.1
	Modification Metadata Set: 1541 modifications
		Source: C:\Program Files\Scaffold 4\parameters\unimod.xml
		Comment:
	Protein Grouping Strategy: Experiment-wide grouping with binary peptide-protein weights
	Peptide Thresholds: 50.0% minimum
	Protein Thresholds: 50.0% minimum and 2 peptides minimum
	Peptide FDR: 15.3% (Prophet)
	Protein FDR: 0.3% (Prophet)
