# Supplementary material for: A NuRD Complex from Xenopus laevis Eggs Is Essential for DNA Replication during Early Embryogenesis
Source: Cell Rep. 2018 Feb 27;22(9):2265–78. doi: 10.1016/j.celrep.2018.02.015 (PMC5848848; doi:10.1016/j.celrep.2018.02.015)
Supplement: Table S2. Immunoprecipitation of MTA2-Associated Proteins from Xenopus laevis Egg Extract: Mass Spectrometry Data, Related to Figure 3 — Mass spectrometry data are presented with the technical metadata. Quantitative Values (as normalized emPAI) and Exclusive Unique Peptide Counts are presented for analyses of the MTA2-IP and a control-IP using empty beads from Xenopus laevis fractionated egg extracts. Data are ranked by quantitative values of the MTA2-IP. Molecular weight data are derived from the Uniprot_2016 database and may differ from the experimentally determined values shown in the paper. [file mmc3.xlsx]

## Sheet: Data
#	Identified Proteins (447/607)	Accession Number	Molecular Weight		MTA2-IP	Control-IP		MTA-IP2	Control-IP
					Displaying:Quantitative Value (Normalized emPAI)	Displaying:Quantitative Value (Normalized emPAI)		Displaying:Exclusive Unique Peptide Count	Displaying:Exclusive Unique Peptide Count
1	Methyl-CpG binding protein MBD3 OS=Xenopus laevis GN=MBD3 PE=2 SV=1	Q8AYP2_XENLA	32 kDa		7.6774	0		13	0
2	Mta2 protein OS=Xenopus laevis GN=Mta2 PE=2 SV=1	Q4V7T0_XENLA	75 kDa		7.6594	0		32	0
3	MGC82306 protein OS=Xenopus laevis GN=rps18 PE=2 SV=1	Q6NTT2_XENLA (+1)	18 kDa		7.6291	1.0522		8	1
4	Gnb2l1-prov protein OS=Xenopus laevis GN=LOC446289 PE=2 SV=1	Q8AVP6_XENLA	35 kDa		6.6192	1.897		14	1
5	Rps11 protein OS=Xenopus laevis GN=rps11 PE=2 SV=1	Q7SZ77_XENLA (+1)	18 kDa		6.2713	0		8	0
6	Rps16 protein OS=Xenopus laevis GN=rps16 PE=2 SV=1	Q3KQC9_XENLA (+2)	16 kDa		5.0734	2.5189		5	2
7	Rpls3-b protein OS=Xenopus laevis GN=rpls3-b PE=2 SV=1	Q7ZYT3_XENLA (+1)	27 kDa		4.9283	2.4811		11	1
8	Transitional endoplasmic reticulum ATPase OS=Xenopus laevis GN=vcp PE=1 SV=3	TERA_XENLA	89 kDa		4.6849	4.178		30	2
9	Mi-2 histone deacetylase complex protein 66 OS=Xenopus laevis GN=LOC398154 PE=2 SV=1	B7ZQE1_XENLA (+1)	46 kDa		4.5556	0		9	0
10	Cct8-prov protein OS=Xenopus laevis GN=cct8 PE=2 SV=1	Q7ZTL5_XENLA	59 kDa		4.0095	0.90653		25	1
11	Ubiquitin carboxyl-terminal hydrolase OS=Xenopus laevis GN=uchl5 PE=2 SV=1	Q0D260_XENLA (+1)	38 kDa		3.7682	1.6455		10	1
12	Histone-binding protein RBBP7 OS=Xenopus laevis GN=rbbp7 PE=2 SV=1	RBBP7_XENLA	48 kDa		3.7582	0		18	0
13	XMSS1 protein OS=Xenopus laevis GN=psmc2 PE=2 SV=1	A9ULV8_XENLA (+3)	49 kDa		3.3683	0.80943		26	2
14	LOC100158394 protein OS=Xenopus laevis GN=LOC100158394 PE=2 SV=1	Q08AX4_XENLA	61 kDa		3.2322	0		21	0
15	MGC83056 protein OS=Xenopus laevis GN=MGC83056 PE=2 SV=1	Q6AZP0_XENLA	75 kDa		3.2002	0		3	0
16	Probable histone deacetylase 1-A OS=Xenopus laevis GN=hdac1-a PE=1 SV=1	HDA1A_XENLA	55 kDa		3.0119	0		17	0
17	DNA replication licensing factor mcm2 OS=Xenopus laevis GN=mcm2 PE=1 SV=2	MCM2_XENLA	100 kDa		2.6956	0.63371		26	1
18	Rps9-prov protein OS=Xenopus laevis PE=2 SV=1	Q7ZYU4_XENLA	23 kDa		2.5636	0		9	0
19	Eukaryotic translation initiation factor 3 subunit A OS=Xenopus laevis GN=eif3a PE=2 SV=1	Q6PF66_XENLA	103 kDa		2.5184	0		5	0
20	DNA replication licensing factor mcm7-B OS=Xenopus laevis GN=mcm7-b PE=2 SV=1	MCM7B_XENLA	82 kDa		2.5168	0.85258		25	1
21	Psmc3-prov protein OS=Xenopus laevis PE=2 SV=1	Q7SZ30_XENLA	47 kDa		2.4762	0		23	0
22	Eukaryotic translation initiation factor 3 subunit I OS=Xenopus laevis GN=eif3i PE=2 SV=1	EIF3I_XENLA	36 kDa		2.4564	0		7	0
23	B230399n07 protein OS=Xenopus laevis GN=chd4 PE=2 SV=1	Q7ZWN3_XENLA	215 kDa		2.4087	0		51	0
24	Elongation factor 1-alpha, oocyte form OS=Xenopus laevis PE=1 SV=2	EF1A3_XENLA (+1)	50 kDa		2.3495	3.6774		12	4
25	LOC495278 protein (Fragment) OS=Xenopus laevis GN=LOC495278 PE=2 SV=1	Q7ZYP8_XENLA	61 kDa		2.3489	0.87824		23	1
26	Uncharacterized protein OS=Xenopus laevis PE=2 SV=1	Q6AZU7_XENLA	46 kDa		2.3321	0.41051		20	1
27	Eukaryotic translation initiation factor 3 subunit E-A OS=Xenopus laevis GN=eif3e-a PE=2 SV=1	EI3EA_XENLA (+1)	52 kDa		2.3254	1.6013		18	4
28	Rps2e protein OS=Xenopus laevis GN=rps2 PE=2 SV=1	Q7T0R9_XENLA (+1)	30 kDa		2.314	0		8	0
29	MGC64332 protein OS=Xenopus laevis GN=atp6v1e1 PE=2 SV=1	Q7SZ08_XENLA	26 kDa		2.2792	2.1284		10	1
30	LOC495316 protein OS=Xenopus laevis GN=LOC495316 PE=2 SV=1	Q5U5A8_XENLA	121 kDa		2.2631	1.5664		25	1
31	T-complex protein 1 subunit gamma OS=Xenopus laevis GN=cct3 PE=2 SV=2	TCPG_XENLA	61 kDa		2.1067	0		19	0
32	MGC80929 protein OS=Xenopus laevis GN=psmd14 PE=2 SV=1	Q7ZX92_XENLA (+107)	35 kDa		2.106	5.751		5	2
33	Psmd2 protein OS=Xenopus laevis GN=psmd2 PE=2 SV=1	Q6NTP6_XENLA	99 kDa		2.097	1.4247		26	2
34	Adenylyl cyclase-associated protein OS=Xenopus laevis GN=MGC52725 PE=2 SV=1	Q32NS8_XENLA (+1)	46 kDa		2.0603	0		7	0
35	T-complex protein 1 subunit alpha OS=Xenopus laevis GN=tcp1 PE=2 SV=1	Q6NTQ5_XENLA (+1)	60 kDa		1.9991	0.893		18	1
36	DNA helicase OS=Xenopus laevis GN=Mcm6 PE=2 SV=1	A0A090AZM4_XENLA (+1)	93 kDa		1.9773	1.2912		17	1
37	LOC100036778 protein OS=Xenopus laevis GN=LOC100036778 PE=2 SV=1	A0AUT4_XENLA	59 kDa		1.9294	3.9868		17	4
38	Profilin OS=Xenopus laevis GN=MGC64293 PE=2 SV=1	Q7SZB1_XENLA (+1)	15 kDa		1.9264	0		3	0
39	Eukaryotic translation initiation factor 3 subunit L OS=Xenopus laevis GN=eif3l PE=2 SV=1	EIF3L_XENLA	67 kDa		1.8688	0		17	0
40	Psmc6 protein (Fragment) OS=Xenopus laevis GN=Psmc6 PE=2 SV=1	Q7ZX98_XENLA	46 kDa		1.854	0.45232		15	1
41	Adenylyl cyclase-associated protein OS=Xenopus laevis GN=cap1 PE=2 SV=1	Q6DE60_XENLA	51 kDa		1.8162	1.8006		20	2
42	Eukaryotic translation initiation factor 3 subunit C OS=Xenopus laevis GN=eif3c PE=2 SV=1	EIF3C_XENLA	107 kDa		1.7915	0		20	0
43	40S ribosomal protein S3a-A OS=Xenopus laevis GN=rps3a-a PE=2 SV=3	RS3AA_XENLA	30 kDa		1.7663	0		8	0
44	Eukaryotic translation initiation factor 3 subunit A OS=Xenopus laevis GN=eif3a PE=2 SV=1	EIF3A_XENLA	169 kDa		1.7449	0		31	0
45	Hsp90beta OS=Xenopus laevis GN=hsp90ab1 PE=2 SV=1	Q6AZV1_XENLA	83 kDa		1.7194	0.83992		25	1
46	GTP-binding nuclear protein Ran OS=Xenopus laevis GN=ran PE=1 SV=2	RAN_XENLA (+78)	24 kDa		1.6561	1.903		7	1
47	Cct2-prov protein OS=Xenopus laevis GN=cct2 PE=2 SV=1	Q8AVB7_XENLA	58 kDa		1.6317	0.77721		19	1
48	Eef2-prov protein OS=Xenopus laevis GN=eef2.1 PE=2 SV=1	Q7ZXP8_XENLA	95 kDa		1.5841	0.66641		17	1
49	MGC84052 protein OS=Xenopus laevis GN=psmd7 PE=2 SV=1	Q66IY6_XENLA (+4)	37 kDa		1.5728	2.2413		6	2
50	Arbp-prov protein OS=Xenopus laevis GN=rplp0 PE=2 SV=1	Q8AVI3_XENLA (+1)	34 kDa		1.5686	0		5	0
51	Paics-prov protein OS=Xenopus laevis PE=2 SV=1	Q8AVT1_XENLA	47 kDa		1.5425	0.84194		17	1
52	MGC64490 protein OS=Xenopus laevis GN=rps5 PE=2 SV=1	Q7SYU3_XENLA (+2253)	23 kDa		1.4765	0		3	0
53	Cystathionine beta-synthase OS=Xenopus laevis GN=cbs PE=2 SV=1	Q7ZXW6_XENLA	62 kDa		1.4501	1.7701		13	2
54	40S ribosomal protein S4 OS=Xenopus laevis GN=rps4 PE=2 SV=4	RS4_XENLA (+59)	30 kDa		1.4411	0		6	0
55	MGC84231 protein OS=Xenopus laevis GN=psmd13 PE=2 SV=1	Q66IX2_XENLA	43 kDa		1.4351	0.48075		9	1
56	Proteasome subunit beta type (Fragment) OS=Xenopus laevis GN=LOC100127332 PE=2 SV=1	A9JS79_XENLA	28 kDa		1.3997	0		6	0
57	MGC53952 protein OS=Xenopus laevis GN=hspa8 PE=2 SV=1	Q7ZTK6_XENLA	71 kDa		1.3834	0		16	0
58	LOC398563 protein OS=Xenopus laevis GN=LOC398563 PE=2 SV=1	Q6GNA3_XENLA (+2)	65 kDa		1.3713	0.82098		16	1
59	Psmd12 protein OS=Xenopus laevis GN=psmd12 PE=2 SV=1	Q6AXA3_XENLA (+1)	51 kDa		1.3664	0		18	0
60	Dynactin subunit 1 OS=Xenopus laevis GN=dctn1 PE=2 SV=1	DCTN1_XENLA	137 kDa		1.3594	0		28	0
61	Cops4 protein OS=Xenopus laevis GN=cops4 PE=2 SV=1	A2RRW9_XENLA	46 kDa		1.3389	0		12	0
62	LOC446265 protein OS=Xenopus laevis GN=psmd1 PE=2 SV=1	Q4V874_XENLA	105 kDa		1.3254	2.0964		15	3
63	MGC83495 protein OS=Xenopus laevis GN=vwa5a.2 PE=2 SV=1	Q6IND5_XENLA	94 kDa		1.3102	0.67272		15	1
64	Peptidyl-prolyl cis-trans isomerase (Fragment) OS=Xenopus laevis GN=cyp PE=2 SV=1	Q70YG6_XENLA (+1)	17 kDa		1.3088	2.4072		2	2
65	T-complex protein 1 subunit delta OS=Xenopus laevis GN=cct4 PE=2 SV=1	Q6GN66_XENLA	58 kDa		1.2798	1.5922		17	2
66	Histone deacetylase OS=Xenopus laevis GN=hdac1 PE=2 SV=1	Q7ZYT5_XENLA	55 kDa		1.2534	0		2	0
67	MGC64329 protein OS=Xenopus laevis GN=eef1g PE=2 SV=1	Q7SZ09_XENLA	50 kDa		1.2347	0		14	0
68	Adenylosuccinate lyase OS=Xenopus laevis GN=adsl PE=2 SV=1	Q7ZY16_XENLA	57 kDa		1.2145	0.78332		14	1
69	MGC83065 protein OS=Xenopus laevis GN=cand1 PE=2 SV=1	Q6DKM0_XENLA	136 kDa		1.1849	0		23	0
70	LOC398508 protein OS=Xenopus laevis GN=grhpr.2 PE=2 SV=1	Q498I1_XENLA (+2)	36 kDa		1.1773	0		5	0
71	Ribonucleoside-diphosphate reductase OS=Xenopus laevis GN=RRM1 PE=2 SV=1	H1A8Z1_XENLA (+1)	91 kDa		1.1655	0.76646		16	1
72	Eukaryotic translation initiation factor 3 subunit B OS=Xenopus laevis GN=eif3b PE=2 SV=1	EIF3B_XENLA	80 kDa		1.1633	0		3	0
73	LOC733251 protein (Fragment) OS=Xenopus laevis GN=LOC733251 PE=2 SV=1	Q4V7Z9_XENLA	74 kDa		1.15	0		13	0
74	DNA replication licensing factor mcm4-B OS=Xenopus laevis GN=mcm4-b PE=1 SV=3	MCM4B_XENLA	97 kDa		1.1445	0		20	0
75	MGC85310 protein OS=Xenopus laevis GN=rpl11 PE=2 SV=1	Q66KY6_XENLA (+107)	20 kDa		1.1336	0.91501		2	1
76	COP9 signalosome complex subunit 5 OS=Xenopus laevis GN=cops5 PE=2 SV=1	CSN5_XENLA	38 kDa		1.1202	0		5	0
77	40S ribosomal protein S6 OS=Xenopus laevis GN=rps6 PE=2 SV=1	Q7ZYU0_XENLA	29 kDa		1.0955	0		5	0
78	LOC495086 protein OS=Xenopus laevis GN=acly PE=2 SV=1	Q5XH22_XENLA	120 kDa		1.0955	0		3	0
79	Ubiquitin carboxyl-terminal hydrolase OS=Xenopus laevis GN=usp5 PE=2 SV=1	A0AUT2_XENLA (+1)	93 kDa		1.071	0		11	0
80	Programmed cell death 6-interacting protein OS=Xenopus laevis GN=pdcd6ip PE=1 SV=1	PDC6I_XENLA	96 kDa		1.0607	0		16	0
81	LOC397931 protein OS=Xenopus laevis GN=LOC397931 PE=2 SV=1	Q5U4V6_XENLA	50 kDa		1.0536	0		17	0
82	MGC83233 protein OS=Xenopus laevis GN=psmd2 PE=2 SV=1	Q4KLW5_XENLA (+1)	99 kDa		1.0497	0		4	0
83	40S ribosomal protein SA OS=Xenopus laevis GN=rpsa PE=2 SV=1	Q7ZX07_XENLA (+2)	34 kDa		1.0338	0.53702		4	1
84	RPL18A protein (Fragment) OS=Xenopus laevis GN=RPL18A PE=2 SV=1	Q7ZYQ8_XENLA	21 kDa		1.031	0		2	0
85	LOC414721 protein (Fragment) OS=Xenopus laevis GN=LOC414721 PE=2 SV=1	Q6NU38_XENLA	31 kDa		1.0248	0		7	0
86	MGC82894 protein OS=Xenopus laevis GN=psmd3 PE=2 SV=1	Q6GNC1_XENLA	57 kDa		1.0173	2.4769		16	3
87	MGC83916 protein OS=Xenopus laevis GN=mta1 PE=2 SV=1	Q640Z4_XENLA	71 kDa		1.0096	0		8	0
88	Rpl5-b protein OS=Xenopus laevis GN=rpl5 PE=2 SV=1	Q8AVI7_XENLA	34 kDa		0.98194	0		6	0
89	Translation initiation factor eIF4A I OS=Xenopus laevis PE=2 SV=1	O42576_XENLA (+2)	46 kDa		0.96397	0		13	0
90	Proteasome subunit alpha type OS=Xenopus laevis GN=LOC495277 PE=2 SV=1	Q5XGL4_XENLA	27 kDa		0.95334	1.697		8	1
91	Echinoderm microtubule-associated protein-like 4 OS=Xenopus laevis GN=eml4 PE=2 SV=1	EMAL4_XENLA	102 kDa		0.95007	0		16	0
92	MGC81949 protein OS=Xenopus laevis GN=cct6a PE=2 SV=1	Q6GMA6_XENLA	58 kDa		0.91	0		13	0
93	Xrpn10c protein OS=Xenopus laevis GN=psmd4 PE=2 SV=1	Q4V845_XENLA (+2)	41 kDa		0.89448	0		10	0
94	40S ribosomal protein S7 OS=Xenopus laevis GN=rps7 PE=2 SV=2	RS7_XENLA (+92)	22 kDa		0.87337	0		4	0
95	MGC85124 protein OS=Xenopus laevis GN=alox12b PE=2 SV=1	Q5FWK8_XENLA	76 kDa		0.86809	0		10	0
96	Pyruvate kinase PKM OS=Xenopus laevis GN=pkm PE=2 SV=1	KPYM_XENLA	58 kDa		0.86774	0.93487		11	1
97	p44s10-prov protein OS=Xenopus laevis PE=2 SV=1	Q7ZYE1_XENLA	46 kDa		0.86656	0.41761		8	1
98	Coatomer subunit alpha OS=Xenopus laevis GN=copa PE=2 SV=1	Q6DJD1_XENLA	139 kDa		0.86463	0		23	0
99	Pyrroline-5-carboxylate reductase 3 OS=Xenopus laevis GN=pycrl PE=2 SV=2	P5CR3_XENLA	29 kDa		0.86191	1.9023		5	1
100	Proteasome subunit beta type OS=Xenopus laevis GN=psmb1 PE=2 SV=1	Q7ZYL1_XENLA	27 kDa		0.84281	0		5	0
101	LOC495303 protein OS=Xenopus laevis GN=vars PE=2 SV=1	Q5U5C2_XENLA	141 kDa		0.83932	0		19	0
102	Wu:fj06d02 protein OS=Xenopus laevis GN=wu:fj06d02 PE=2 SV=1	Q3B8I6_XENLA	25 kDa		0.83838	0		8	0
103	L-lactate dehydrogenase OS=Xenopus laevis GN=ldhb PE=2 SV=1	Q7SYU9_XENLA	36 kDa		0.83747	0		4	0
104	Histone deacetylase OS=Xenopus laevis GN=hdac2 PE=2 SV=1	Q66J55_XENLA (+87)	55 kDa		0.83631	0		6	0
105	Eukaryotic translation initiation factor 3 subunit G-A OS=Xenopus laevis GN=eif3g-a PE=2 SV=1	EI3GA_XENLA	34 kDa		0.83458	0		6	0
106	Proteasome subunit alpha type OS=Xenopus laevis GN=psma3 PE=2 SV=1	Q8AVD2_XENLA	28 kDa		0.82578	0		7	0
107	LOC495148 protein OS=Xenopus laevis GN=psmd6 PE=2 SV=1	Q5XGT1_XENLA	46 kDa		0.81009	0		17	0
108	MGC81186 protein OS=Xenopus laevis GN=clns1a PE=2 SV=1	Q6NRW7_XENLA	26 kDa		0.78479	0		5	0
109	Proteasome subunit alpha type (Fragment) OS=Xenopus laevis PE=2 SV=1	Q68A89_XENLA (+1)	26 kDa		0.77426	0		7	0
110	MGC68929 protein OS=Xenopus laevis GN=iars PE=2 SV=1	Q6P284_XENLA	144 kDa		0.77295	0		17	0
111	40S ribosomal protein S8 OS=Xenopus laevis GN=MGC83421 PE=2 SV=1	Q6DJI0_XENLA (+1)	24 kDa		0.73398	0		5	0
112	Anamorsin OS=Xenopus laevis GN=ciapin1 PE=2 SV=2	CPIN1_XENLA	33 kDa		0.72532	0		2	0
113	LOC100101274 protein OS=Xenopus laevis GN=LOC100101274 PE=2 SV=1	Q5U4L0_XENLA	35 kDa		0.72018	0		6	0
114	Proteasome subunit beta type OS=Xenopus laevis GN=psmb3 PE=2 SV=1	Q5PQ24_XENLA	23 kDa		0.70895	0		6	0
115	Proteasome subunit alpha type-7-A OS=Xenopus laevis GN=psma7-a PE=2 SV=1	PSA7A_XENLA (+3)	28 kDa		0.70306	3.5075		7	2
116	MGC69128 protein OS=Xenopus laevis GN=qars PE=2 SV=1	Q6PF26_XENLA	88 kDa		0.69834	1.6214		18	2
117	XlZPC protein OS=Xenopus laevis GN=xlZPC PE=2 SV=1	Q6INF5_XENLA (+2)	42 kDa		0.69269	0.49904		6	1
118	Uncharacterized protein OS=Xenopus laevis PE=2 SV=1	Q4QR49_XENLA	60 kDa		0.66565	0		2	0
119	DNA helicase OS=Xenopus laevis GN=mcm3 PE=2 SV=1	A0A090B2N7_XENLA (+1)	90 kDa		0.65138	0		14	0
120	DNA replication licensing factor mcm5-A OS=Xenopus laevis GN=mcm5-a PE=1 SV=2	MCM5A_XENLA	82 kDa		0.64697	0.77238		17	1
121	MGC64458 protein OS=Xenopus laevis GN=ftcd PE=2 SV=1	Q7SYV7_XENLA	52 kDa		0.64466	0		3	0
122	Eukaryotic translation initiation factor 3 subunit H OS=Xenopus laevis GN=eif3h PE=2 SV=1	EIF3H_XENLA	38 kDa		0.64425	1.0219		6	1
123	Psmc4 protein OS=Xenopus laevis GN=psmc4 PE=2 SV=1	Q6PAD3_XENLA	47 kDa		0.63745	0		13	0
124	UDP-glucose 6-dehydrogenase OS=Xenopus laevis GN=ugdh PE=2 SV=1	Q7ZYL6_XENLA	55 kDa		0.63489	0		12	0
125	Adenosylhomocysteinase B OS=Xenopus laevis GN=ahcy-b PE=2 SV=1	SAHHB_XENLA	48 kDa		0.62255	2.2884		13	4
126	MGC64311 protein OS=Xenopus laevis GN=tsnax PE=2 SV=1	Q7SZ15_XENLA	34 kDa		0.61266	0		4	0
127	Replication protein A 32 kDa subunit-A OS=Xenopus laevis GN=rpa2-a PE=1 SV=1	RFA2A_XENLA (+3)	29 kDa		0.61223	0		4	0
128	Lzpb-a protein OS=Xenopus laevis GN=zp4 PE=2 SV=1	Q91673_XENLA	60 kDa		0.6061	0		5	0
129	T-complex protein 1 subunit delta OS=Xenopus laevis GN=LOC398959 PE=2 SV=1	Q5XGW4_XENLA	58 kDa		0.60391	0		2	0
130	Proteasome subunit beta type OS=Xenopus laevis PE=2 SV=1	O13000_XENLA (+1)	25 kDa		0.5988	6.8709		3	2
131	MGC80325 protein OS=Xenopus laevis GN=MGC80325 PE=2 SV=1	Q6GQ59_XENLA	38 kDa		0.59686	0		3	0
132	MGC114675 protein OS=Xenopus laevis GN=atp6v1a PE=2 SV=1	Q4KLX0_XENLA	69 kDa		0.59076	0		10	0
133	LOC397937 protein OS=Xenopus laevis GN=LOC397937 PE=2 SV=1	Q6NRZ5_XENLA (+1)	67 kDa		0.58695	0		12	0
134	MGC81129 protein OS=Xenopus laevis GN=MGC81129 PE=2 SV=1	Q6NRX6_XENLA	52 kDa		0.57673	0.86867		6	1
135	MGC80700 protein OS=Xenopus laevis GN=MGC80700 PE=2 SV=1	Q6GP41_XENLA (+1)	19 kDa		0.57444	0		2	0
136	Vha55 protein OS=Xenopus laevis GN=atp6v1b2 PE=2 SV=1	Q7ZTJ4_XENLA	56 kDa		0.56702	0		11	0
137	Eukaryotic translation initiation factor 3 subunit G-B OS=Xenopus laevis GN=eif3g-b PE=2 SV=1	EI3GB_XENLA	34 kDa		0.55543	0		2	0
138	Eukaryotic translation initiation factor 2 subunit 1 OS=Xenopus laevis GN=eif2s1 PE=2 SV=1	IF2A_XENLA (+19)	36 kDa		0.54169	0		3	0
139	Importin subunit alpha OS=Xenopus laevis GN=kpna7 PE=2 SV=1	Q4QR45_XENLA	58 kDa		0.54041	0		12	0
140	MGC84289 protein OS=Xenopus laevis GN=paics.1 PE=2 SV=1	Q6GLT0_XENLA	47 kDa		0.52821	0		3	0
141	Proliferating cell nuclear antigen OS=Xenopus laevis GN=pcna PE=2 SV=1	PCNA_XENLA (+3)	29 kDa		0.52793	0		4	0
142	LOC734179 protein (Fragment) OS=Xenopus laevis GN=LOC734179 PE=2 SV=1	Q2NLA5_XENLA	88 kDa		0.52427	0		5	0
143	Gp37 OS=Xenopus laevis GN=gp37 PE=2 SV=1	Q9IB72_XENLA	59 kDa		0.52288	0		2	0
144	LOC496161 protein OS=Xenopus laevis GN=glrx3 PE=2 SV=1	Q5M993_XENLA (+1)	37 kDa		0.51942	0		3	0
145	MGC84168 protein OS=Xenopus laevis GN=psme2 PE=2 SV=1	Q6GLW2_XENLA	28 kDa		0.51832	0		3	0
146	V-type proton ATPase subunit C 1 OS=Xenopus laevis GN=atp6v1c1 PE=2 SV=1	VATC1_XENLA	44 kDa		0.5176	0		6	0
147	Protein arginine N-methyltransferase 1-B OS=Xenopus laevis GN=prmt1-b PE=2 SV=1	ANM1B_XENLA	40 kDa		0.51417	0		11	0
148	Rfc5-prov protein OS=Xenopus laevis GN=rfc5 PE=2 SV=1	Q7ZTM5_XENLA	38 kDa		0.51198	0		2	0
149	Ubiquitin carboxyl-terminal hydrolase OS=Xenopus laevis GN=usp14 PE=2 SV=1	Q641D7_XENLA	56 kDa		0.51025	0		11	0
150	LOC100037199 protein OS=Xenopus laevis GN=sri PE=2 SV=1	A2VDA2_XENLA	22 kDa		0.50939	0		2	0
151	Cullin-3-A OS=Xenopus laevis GN=cul3a PE=1 SV=1	CUL3A_XENLA (+3)	89 kDa		0.50552	0		18	0
152	Proteasome subunit beta type OS=Xenopus laevis GN=psmb2 PE=2 SV=1	Q6GQ40_XENLA	23 kDa		0.50482	0		6	0
153	MGC82093 protein OS=Xenopus laevis GN=lars PE=2 SV=1	Q6AX83_XENLA	134 kDa		0.50148	0.5774		12	1
154	Protein arginine N-methyltransferase 5 (Fragment) OS=Xenopus laevis GN=LOC495515 PE=2 SV=1	Q5U491_XENLA	72 kDa		0.49576	0.89004		7	1
155	Dnm1l-prov protein OS=Xenopus laevis GN=dnm1l PE=2 SV=1	Q7ZWZ9_XENLA	78 kDa		0.4906	0		10	0
156	COP9 signalosome complex subunit 1 OS=Xenopus laevis GN=csn1 PE=2 SV=1	CSN1_XENLA	55 kDa		0.48773	0		7	0
157	Cops8-prov protein OS=Xenopus laevis GN=cops8 PE=2 SV=1	Q642P3_XENLA	22 kDa		0.48671	0		2	0
158	MGC80692 protein OS=Xenopus laevis GN=atp6v1d PE=2 SV=1	Q6AZJ2_XENLA (+1)	28 kDa		0.48642	0		3	0
159	Apacd-prov protein OS=Xenopus laevis GN=txndc9 PE=2 SV=1	Q7SYR8_XENLA (+3)	26 kDa		0.48499	0		2	0
160	Dynactin subunit 2-A OS=Xenopus laevis GN=dctn2-a PE=2 SV=1	DCT2A_XENLA	45 kDa		0.48044	0		8	0
161	Coatomer subunit beta OS=Xenopus laevis GN=MGC114704 PE=2 SV=1	Q498K6_XENLA	107 kDa		0.47905	0		13	0
162	MGC82243 protein OS=Xenopus laevis GN=MGC82243 PE=2 SV=1	Q6NTU2_XENLA	21 kDa		0.47776	0		3	0
163	MGC85130 protein OS=Xenopus laevis GN=atp6v1h PE=2 SV=1	Q5BIX5_XENLA	55 kDa		0.47629	0		15	0
164	LOC100037051 protein OS=Xenopus laevis GN=phgdh PE=2 SV=1	A1L3N1_XENLA	54 kDa		0.47613	0.83239		9	1
165	Eukaryotic translation initiation factor 3 subunit M OS=Xenopus laevis GN=eif3m PE=2 SV=1	EIF3M_XENLA	42 kDa		0.47423	0		5	0
166	MGC80207 protein OS=Xenopus laevis GN=dars PE=2 SV=1	Q6GQA7_XENLA	60 kDa		0.47413	0		10	0
167	MGC132396 protein OS=Xenopus laevis GN=tbcb PE=2 SV=1	Q3KPK1_XENLA	28 kDa		0.46966	0		2	0
168	Methylosome protein 50 OS=Xenopus laevis GN=wdr77 PE=1 SV=1	MEP50_XENLA	36 kDa		0.46699	0		6	0
169	LOC495491 protein OS=Xenopus laevis GN=LOC495491 PE=2 SV=1	Q5U4I5_XENLA	53 kDa		0.44479	0		6	0
170	COMM domain-containing protein 6 OS=Xenopus laevis GN=commd6 PE=2 SV=1	COMD6_XENLA	22 kDa		0.44444	0		3	0
171	Septin A OS=Xenopus laevis GN=sept2 PE=2 SV=1	B7ZR20_XENLA (+1)	41 kDa		0.44054	0.50731		8	1
172	2e999-prov protein OS=Xenopus laevis GN=snd1 PE=2 SV=1	Q7ZY98_XENLA	101 kDa		0.44054	0		16	0
173	LOC100036801 protein OS=Xenopus laevis GN=xab2 PE=2 SV=1	A0JPH9_XENLA	98 kDa		0.43603	0		13	0
174	Coatomer subunit gamma OS=Xenopus laevis GN=copg1 PE=2 SV=1	Q6P7I2_XENLA	98 kDa		0.43557	0		9	0
175	LOC496342 protein OS=Xenopus laevis GN=LOC496342 PE=2 SV=1	Q5HZP3_XENLA	25 kDa		0.43518	0		6	0
176	Malate dehydrogenase, cytoplasmic OS=Xenopus laevis GN=mdh1 PE=2 SV=1	MDHC_XENLA	36 kDa		0.4257	0		3	0
177	Proteasome subunit alpha type-2 OS=Xenopus laevis GN=psma2 PE=2 SV=2	PSA2_XENLA (+3)	26 kDa		0.41997	0		5	0
178	ATP-dependent RNA helicase ddx6 OS=Xenopus laevis GN=ddx6 PE=1 SV=2	DDX6_XENLA	54 kDa		0.41588	0		10	0
179	Proteasome subunit alpha type OS=Xenopus laevis GN=MGC132180 PE=2 SV=1	Q3KPN6_XENLA	29 kDa		0.41142	3.9413		4	2
180	Ywhaq-prov protein OS=Xenopus laevis GN=ywhaq PE=2 SV=1	Q7ZXH6_XENLA	28 kDa		0.41066	0		5	0
181	Translin OS=Xenopus laevis GN=tsn PE=2 SV=1	Q9IAM5_XENLA	26 kDa		0.4104	0		5	0
182	Ywhaz-prov protein OS=Xenopus laevis GN=ywhaz PE=2 SV=1	Q8AVW5_XENLA	28 kDa		0.40836	1.9802		7	1
183	MGC79131 protein OS=Xenopus laevis GN=MGC79131 PE=2 SV=1	Q6AZU4_XENLA (+1)	41 kDa		0.39856	0.46211		3	1
184	ATP-dependent 6-phosphofructokinase OS=Xenopus laevis GN=pfkm PE=2 SV=1	Q6DD69_XENLA	88 kDa		0.39131	0		10	0
185	Pyruvate kinase OS=Xenopus laevis PE=2 SV=1	Q7ZY25_XENLA	57 kDa		0.38957	0		3	0
186	Proteasome subunit alpha type OS=Xenopus laevis GN=psma1 PE=2 SV=1	Q58E21_XENLA	29 kDa		0.38882	0		4	0
187	Cyclin-dependent kinase 1-A OS=Xenopus laevis GN=cdk1-a PE=1 SV=1	CDK1A_XENLA	35 kDa		0.38297	0		4	0
188	WD repeat-containing protein 61 OS=Xenopus laevis GN=wdr61 PE=2 SV=1	WDR61_XENLA (+1)	33 kDa		0.38273	0		3	0
189	LOC495145 protein OS=Xenopus laevis GN=aspscr1 PE=2 SV=1	Q5XGT6_XENLA	63 kDa		0.3757	0		4	0
190	Cytosolic Fe-S cluster assembly factor nubp1-A OS=Xenopus laevis GN=nubp1-A PE=2 SV=1	NUP1A_XENLA (+5)	34 kDa		0.37188	0		2	0
191	MGC80304 protein OS=Xenopus laevis GN=MGC80304 PE=2 SV=1	Q6INU4_XENLA	34 kDa		0.36293	0		2	0
192	MGC52847 protein OS=Xenopus laevis GN=exosc8 PE=2 SV=1	Q8AVT6_XENLA	30 kDa		0.36109	0		3	0
193	LOC398205 protein OS=Xenopus laevis GN=ruvbl2 PE=2 SV=1	Q0IH85_XENLA (+1)	51 kDa		0.35894	0.76724		15	2
194	RFC2 protein OS=Xenopus laevis GN=rfc4 PE=2 SV=1	Q76LD2_XENLA	40 kDa		0.35617	0		4	0
195	Kap beta 3 protein OS=Xenopus laevis GN=ipo5 PE=2 SV=1	Q2NL56_XENLA (+3)	123 kDa		0.35512	0		10	0
196	Cullin5 OS=Xenopus laevis GN=cul5 PE=2 SV=1	A7VK04_XENLA	91 kDa		0.34877	0		16	0
197	Developmentally regulated GTP-binding protein drg2 OS=Xenopus laevis GN=drg2 PE=2 SV=1	Q76FS4_XENLA	41 kDa		0.34736	0		4	0
198	Annexin OS=Xenopus laevis GN=anxa7 PE=2 SV=1	Q6DCF9_XENLA	54 kDa		0.34624	0		6	0
199	LOC446963 protein (Fragment) OS=Xenopus laevis GN=LOC446963 PE=2 SV=1	Q66L28_XENLA	25 kDa		0.34239	0		4	0
200	MGC130910 protein OS=Xenopus laevis GN=rpl7 PE=2 SV=1	Q3B8I3_XENLA	29 kDa		0.34218	0		5	0
201	Probable tRNA N6-adenosine threonylcarbamoyltransferase OS=Xenopus laevis GN=osgep PE=2 SV=1	OSGEP_XENLA	37 kDa		0.33631	0		2	0
202	Gstm2-prov protein OS=Xenopus laevis GN=gstm1 PE=2 SV=1	Q7SZ23_XENLA (+1)	25 kDa		0.33467	0		5	0
203	Padi2-prov protein OS=Xenopus laevis GN=padi2 PE=2 SV=1	Q7ZWR3_XENLA	74 kDa		0.33258	0		10	0
204	MGC81675 protein OS=Xenopus laevis GN=txnl1 PE=2 SV=1	Q6DDW1_XENLA	32 kDa		0.33165	0		3	0
205	AP complex subunit beta OS=Xenopus laevis GN=ap2b1 PE=2 SV=1	Q7ZYG7_XENLA (+2)	106 kDa		0.32832	0		9	0
206	Coiled-coil domain-containing protein 93 OS=Xenopus laevis GN=ccdc93 PE=2 SV=1	CCD93_XENLA	71 kDa		0.32758	0		10	0
207	MGC81391 protein OS=Xenopus laevis GN=rfc2 PE=2 SV=1	Q6NRU3_XENLA	38 kDa		0.32582	0		3	0
208	MGC53332 protein OS=Xenopus laevis GN=snd1 PE=2 SV=1	Q7ZX88_XENLA	101 kDa		0.32391	0		2	0
209	MGC80633 protein OS=Xenopus laevis GN=ppcs PE=2 SV=1	Q6GP72_XENLA	33 kDa		0.31367	0		3	0
210	Capping protein beta subunit OS=Xenopus laevis PE=2 SV=1	A1DPL0_XENLA (+1)	31 kDa		0.31294	0		3	0
211	COP9 signalosome complex subunit 3 OS=Xenopus laevis GN=cops3 PE=2 SV=1	CSN3_XENLA	48 kDa		0.3128	0		5	0
212	Xenopus alpha-fodrin (Xen alpha 1) (Fragment) OS=Xenopus laevis PE=2 SV=1	Q91747_XENLA	42 kDa		0.31271	0		2	0
213	LOC495106 protein OS=Xenopus laevis GN=ecd PE=2 SV=1	Q5XGZ7_XENLA	72 kDa		0.31215	0		6	0
214	Exportin-2 OS=Xenopus laevis GN=cse1l PE=2 SV=1	XPO2_XENLA	110 kDa		0.30921	0		11	0
215	Vacuolar protein sorting-associated protein 29 OS=Xenopus laevis GN=vps29 PE=2 SV=1	VPS29_XENLA (+3)	20 kDa		0.30526	0		2	0
216	CTP synthase 1-A OS=Xenopus laevis GN=ctps1-a PE=2 SV=1	PYG1A_XENLA	67 kDa		0.30114	0		9	0
217	Prp-8-prov protein OS=Xenopus laevis GN=prpf8 PE=2 SV=1	Q7ZX28_XENLA	274 kDa		0.29843	0		23	0
218	GPN-loop GTPase 2 OS=Xenopus laevis GN=gpn2 PE=2 SV=1	GPN2_XENLA	35 kDa		0.29805	0		3	0
219	Cysteine--tRNA ligase, cytoplasmic OS=Xenopus laevis GN=cars PE=2 SV=1	SYCC_XENLA	86 kDa		0.29714	0		10	0
220	Scye1-prov protein OS=Xenopus laevis GN=aimp1 PE=2 SV=1	Q7ZWY7_XENLA	33 kDa		0.29243	0		2	0
221	Uncharacterized protein (Fragment) OS=Xenopus laevis PE=2 SV=1	A0AUT6_XENLA (+1)	21 kDa		0.28953	0		2	0
222	MGC83147 protein OS=Xenopus laevis GN=srm PE=2 SV=1	Q6NRP7_XENLA (+1)	33 kDa		0.28928	0		3	0
223	Protein arginine N-methyltransferase 1-A OS=Xenopus laevis GN=prmt1-a PE=1 SV=1	ANM1A_XENLA	42 kDa		0.28717	0		2	0
224	MGC53479 protein OS=Xenopus laevis GN=eftud2 PE=2 SV=1	Q7ZXZ9_XENLA (+1)	110 kDa		0.28462	0		9	0
225	Actr1a-prov protein OS=Xenopus laevis GN=actr1a PE=2 SV=1	Q6DJH8_XENLA (+20)	43 kDa		0.28406	0		8	0
226	Kinesin-like protein (Fragment) OS=Xenopus laevis GN=KHC PE=2 SV=1	A5XAW2_XENLA	110 kDa		0.28278	0		11	0
227	Fructose-bisphosphate aldolase OS=Xenopus laevis GN=aldoa PE=2 SV=1	O12975_XENLA (+3)	39 kDa		0.28179	0.52621		3	1
228	ATP-dependent RNA helicase DDX1 OS=Xenopus laevis GN=ddx1 PE=2 SV=1	DDX1_XENLA	82 kDa		0.28093	0		12	0
229	LOC594868 protein OS=Xenopus laevis GN=commd4 PE=2 SV=1	Q6AZR8_XENLA (+1)	22 kDa		0.27991	0		2	0
230	MGC130953 protein OS=Xenopus laevis GN=atic PE=2 SV=1	Q3KQ54_XENLA	64 kDa		0.27959	0		9	0
231	MGC83500 protein OS=Xenopus laevis GN=nudt5 PE=2 SV=1	Q6IND3_XENLA (+2)	25 kDa		0.27804	0		2	0
232	MGC68756 protein OS=Xenopus laevis GN=MGC68756 PE=2 SV=1	Q6PAF2_XENLA	80 kDa		0.27799	0		8	0
233	Tetratricopeptide repeat protein 37 OS=Xenopus laevis GN=ttc37 PE=2 SV=1	TTC37_XENLA	175 kDa		0.27345	0		11	0
234	LOC494725 protein OS=Xenopus laevis GN=LOC494725 PE=2 SV=1	Q640C9_XENLA	38 kDa		0.27294	0		3	0
235	MGC68571 protein OS=Xenopus laevis GN=ufd1l PE=2 SV=1	Q6P704_XENLA	35 kDa		0.27187	0		2	0
236	MGC78922 protein OS=Xenopus laevis GN=commd2 PE=2 SV=1	Q6IP66_XENLA (+1)	23 kDa		0.26947	0		2	0
237	Abce1-prov protein OS=Xenopus laevis GN=abce1 PE=2 SV=1	Q7ZWZ3_XENLA	68 kDa		0.26919	0		9	0
238	LOC495968 protein OS=Xenopus laevis GN=psmd10 PE=2 SV=1	Q5PQ65_XENLA (+3)	25 kDa		0.26902	0		3	0
239	Rpl10-prov protein OS=Xenopus laevis GN=rpl10 PE=2 SV=1	Q7ZXK4_XENLA	25 kDa		0.26152	0		3	0
240	Uba1a protein OS=Xenopus laevis GN=uba1a PE=2 SV=1	Q801S7_XENLA	118 kDa		0.25892	0		5	0
241	LOC733268 protein OS=Xenopus laevis GN=LOC733268 PE=2 SV=1	Q0IH65_XENLA (+1)	27 kDa		0.25785	0		2	0
242	MGC114992 protein OS=Xenopus laevis GN=MGC114992 PE=2 SV=1	Q4V7X4_XENLA (+2)	90 kDa		0.25752	0		10	0
243	MGC115007 protein OS=Xenopus laevis GN=rfc3 PE=2 SV=1	Q4QQP4_XENLA	40 kDa		0.25397	0		2	0
244	Ribosomal protein S6 kinase OS=Xenopus laevis GN=rps6ka3 PE=2 SV=1	Q9PTN1_XENLA	83 kDa		0.2535	0		10	0
245	Actn4-prov protein OS=Xenopus laevis GN=actn4 PE=2 SV=1	Q6DCS8_XENLA	104 kDa		0.24883	0		10	0
246	Leucine-rich repeat-containing protein 40 OS=Xenopus laevis GN=lrrc40 PE=2 SV=1	LRC40_XENLA	67 kDa		0.24664	0		7	0
247	Dnclic1-prov protein OS=Xenopus laevis GN=dync1li1 PE=2 SV=1	Q7ZXE7_XENLA (+1)	56 kDa		0.24488	0		6	0
248	MGC81975 protein OS=Xenopus laevis GN=MGC81975 PE=2 SV=1	Q66J43_XENLA	29 kDa		0.23907	0		4	0
249	MGC81140 protein OS=Xenopus laevis GN=lap3 PE=2 SV=1	Q6NU90_XENLA	53 kDa		0.23874	0		9	0
250	MGC64421 protein OS=Xenopus laevis GN=serpinb6 PE=2 SV=1	Q7SYX2_XENLA	43 kDa		0.23812	0		3	0
251	Dual specificity mitogen-activated protein kinase kinase 1 OS=Xenopus laevis GN=map2k1 PE=1 SV=2	MP2K1_XENLA (+1)	44 kDa		0.23697	0		8	0
252	Putative elongator complex protein 1 OS=Xenopus laevis GN=ikbkap PE=2 SV=1	ELP1_XENLA	133 kDa		0.23455	0		6	0
253	Frsb protein OS=Xenopus laevis GN=farsb PE=2 SV=1	Q7T0M8_XENLA	66 kDa		0.23369	0		8	0
254	LOC100049722 protein OS=Xenopus laevis GN=nsf PE=2 SV=1	A4VCE9_XENLA	83 kDa		0.22832	0		7	0
255	LOC496146 protein OS=Xenopus laevis GN=LOC496146 PE=2 SV=1	Q5M9B0_XENLA	28 kDa		0.22728	0		4	0
256	COP9 signalosome complex subunit 2 (Fragment) OS=Xenopus laevis GN=csn2 PE=2 SV=1	CSN2_XENLA	51 kDa		0.2204	0		12	0
257	Wu:fc55e05-prov protein OS=Xenopus laevis GN=copb2 PE=2 SV=1	Q7ZTR0_XENLA	103 kDa		0.21691	0		11	0
258	Pgm2-prov protein OS=Xenopus laevis GN=pgm1 PE=2 SV=1	Q7ZYA3_XENLA	62 kDa		0.2149	0		7	0
259	LOC494728 protein OS=Xenopus laevis GN=umps PE=2 SV=1	Q640C3_XENLA	52 kDa		0.2083	0		9	0
260	LOC100101331 protein (Fragment) OS=Xenopus laevis GN=LOC100101331 PE=2 SV=1	A6H8J4_XENLA	109 kDa		0.20791	0		10	0
261	DNA polymerase epsilon (Fragment) OS=Xenopus laevis PE=2 SV=1	Q9DE47_XENLA	188 kDa		0.20774	0		15	0
262	LOC443576 protein (Fragment) OS=Xenopus laevis GN=LOC443576 PE=2 SV=1	Q6ING0_XENLA	64 kDa		0.20623	0		2	0
263	LOC397895 protein OS=Xenopus laevis GN=gsn PE=2 SV=1	Q5XHJ8_XENLA	80 kDa		0.20412	0		4	0
264	Coatomer subunit beta OS=Xenopus laevis GN=copb1 PE=2 SV=1	Q6GNR5_XENLA	108 kDa		0.20222	0		2	0
265	MGC114839 protein OS=Xenopus laevis GN=uroc1 PE=2 SV=1	Q498I6_XENLA	75 kDa		0.20109	0		6	0
266	MGC81191 protein OS=Xenopus laevis GN=MGC81191 PE=2 SV=1	Q6NRW6_XENLA	103 kDa		0.20091	0		7	0
267	Guanidinoacetate N-methyltransferase B OS=Xenopus laevis GN=gamt-b PE=2 SV=2	GAMTB_XENLA	27 kDa		0.19804	0		2	0
268	MGC80063 protein OS=Xenopus laevis GN=cope PE=2 SV=1	Q6GR46_XENLA (+2)	34 kDa		0.19764	0		2	0
269	Uracil-DNA glycosylase OS=Xenopus laevis GN=ung PE=2 SV=1	Q6ING8_XENLA	34 kDa		0.19764	0		2	0
270	tRNA-splicing ligase RtcB homolog OS=Xenopus laevis GN=rtcb PE=2 SV=1	Q05AW6_XENLA	55 kDa		0.1972	0		9	0
271	Eif2b2-prov protein OS=Xenopus laevis GN=eif2b2 PE=2 SV=1	Q7ZYR9_XENLA	34 kDa		0.19357	0		2	0
272	Wdhd1 protein OS=Xenopus laevis GN=wdhd1 PE=2 SV=1	Q2TAV8_XENLA (+1)	125 kDa		0.19324	0		6	0
273	LOC496174 protein OS=Xenopus laevis GN=dera PE=2 SV=1	Q5M957_XENLA	35 kDa		0.19163	0		2	0
274	Serine/threonine-protein phosphatase OS=Xenopus laevis GN=ppp6c PE=2 SV=1	Q52L13_XENLA (+105)	35 kDa		0.19098	0		2	0
275	Lysine--tRNA ligase OS=Xenopus laevis GN=kars PE=2 SV=1	Q801R2_XENLA	70 kDa		0.18834	0		5	0
276	MGC82265 protein OS=Xenopus laevis GN=decr2 PE=2 SV=1	Q6GR01_XENLA (+3)	32 kDa		0.18754	0		2	0
277	Annexin OS=Xenopus laevis GN=anxa4 PE=2 SV=1	Q90X16_XENLA	36 kDa		0.1872	0		2	0
278	MGC80838 protein OS=Xenopus laevis GN=ptgr1.2 PE=2 SV=1	Q6DCS9_XENLA	36 kDa		0.18536	0		2	0
279	MGC68604 protein OS=Xenopus laevis GN=polr2e PE=2 SV=1	Q6PA38_XENLA (+3)	25 kDa		0.18319	0		3	0
280	14-3-3 protein epsilon OS=Xenopus laevis GN=ywhae PE=2 SV=1	O57468_XENLA (+2)	29 kDa		0.18219	0		2	0
281	Kinesin-like protein KIF11-B OS=Xenopus laevis GN=kif11-b PE=1 SV=2	KI11B_XENLA (+1)	120 kDa		0.18185	0		5	0
282	Clathrin heavy chain OS=Xenopus laevis GN=cltc PE=2 SV=1	Q6GNR4_XENLA (+1)	191 kDa		0.18174	0		10	0
283	Nuclear pore complex protein Nup93 OS=Xenopus laevis GN=nup93 PE=2 SV=1	NUP93_XENLA	93 kDa		0.18083	0		11	0
284	Mini-chromosome maintenance complex-binding protein OS=Xenopus laevis GN=mcmbp PE=1 SV=1	MCMBP_XENLA	70 kDa		0.18056	0		5	0
285	Protein VAC14 homolog OS=Xenopus laevis GN=vac14 PE=2 SV=1	VAC14_XENLA	89 kDa		0.17883	0		7	0
286	LOC100049104 protein OS=Xenopus laevis GN=ggps1 PE=2 SV=1	A3KNC6_XENLA	34 kDa		0.17646	0		2	0
287	MGC131303 protein OS=Xenopus laevis GN=akr7a2 PE=2 SV=1	Q3KPV0_XENLA	38 kDa		0.17371	0		2	0
288	Methylthioribose-1-phosphate isomerase OS=Xenopus laevis GN=mri1 PE=2 SV=1	MTNA_XENLA (+2)	38 kDa		0.17263	0		2	0
289	MGC115227 protein OS=Xenopus laevis GN=sept9 PE=2 SV=1	Q498G4_XENLA	39 kDa		0.17001	0.53698		2	1
290	Neurochondrin OS=Xenopus laevis GN=ncdn PE=2 SV=1	NCDN_XENLA	80 kDa		0.16957	0		4	0
291	Elongator complex protein 3 OS=Xenopus laevis GN=elp3 PE=2 SV=1	ELP3_XENLA	63 kDa		0.16885	0		9	0
292	Alanine--tRNA ligase, cytoplasmic OS=Xenopus laevis GN=aars PE=2 SV=1	B1WBD3_XENLA	108 kDa		0.16875	0		8	0
293	Proteasome subunit beta type-4 (Fragment) OS=Xenopus laevis GN=psmb4 PE=2 SV=2	PSB4_XENLA (+1)	27 kDa		0.16577	0		2	0
294	MGC53543 protein OS=Xenopus laevis GN=eno1 PE=2 SV=1	Q8AVT0_XENLA	47 kDa		0.16531	0		7	0
295	Rraga protein OS=Xenopus laevis GN=rraga PE=2 SV=1	A0AUU5_XENLA (+157)	36 kDa		0.16393	0		2	0
296	Y-box-binding protein 2-A OS=Xenopus laevis GN=ybx2-a PE=1 SV=3	YBX2A_XENLA	37 kDa		0.16006	0		3	0
297	DNA damage-binding protein 1 OS=Xenopus laevis GN=ddb1 PE=2 SV=1	DDB1_XENLA	127 kDa		0.15525	0		6	0
298	MGC85074 protein OS=Xenopus laevis GN=oscp1 PE=2 SV=1	Q5EAW7_XENLA	43 kDa		0.15073	0		2	0
299	Alpha-1,4 glucan phosphorylase OS=Xenopus laevis GN=pygl PE=2 SV=1	Q63ZG6_XENLA	98 kDa		0.14989	0		6	0
300	Pyruvate carboxylase OS=Xenopus laevis GN=pc.1 PE=2 SV=1	Q6PCI8_XENLA (+1)	130 kDa		0.14763	0		4	0
301	Translationally-controlled tumor protein homolog OS=Xenopus laevis GN=tpt1 PE=1 SV=1	TCTP_XENLA	20 kDa		0.14683	0		2	0
302	Hspd1 protein OS=Xenopus laevis GN=hspd1 PE=2 SV=1	Q6IP60_XENLA (+2)	62 kDa		0.14537	0		5	0
303	Chloride intracellular channel protein OS=Xenopus laevis GN=clic1 PE=2 SV=1	Q3KPK5_XENLA (+1)	27 kDa		0.14258	0		3	0
304	DNA polymerase OS=Xenopus laevis GN=POL3 PE=2 SV=1	D0VEW7_XENLA (+1)	125 kDa		0.14099	0		5	0
305	MGC81204 protein OS=Xenopus laevis GN=rab5b PE=2 SV=1	Q6NU64_XENLA (+76)	20 kDa		0.13975	0		2	0
306	MGC115611 protein OS=Xenopus laevis GN=cul4b PE=2 SV=1	Q498E8_XENLA	99 kDa		0.13884	0		8	0
307	DEAD box protein OS=Xenopus laevis GN=ddx4 PE=2 SV=1	B7ZQ46_XENLA (+1)	78 kDa		0.13863	0		6	0
308	60S ribosomal protein L4-A OS=Xenopus laevis GN=rpl4-a PE=2 SV=2	RL4A_XENLA	45 kDa		0.13615	0		5	0
309	MGC68823 protein OS=Xenopus laevis GN=cpne1 PE=2 SV=1	Q6P7H2_XENLA	59 kDa		0.13294	0		6	0
310	Coronin OS=Xenopus laevis PE=2 SV=1	Q9PWG8_XENLA	54 kDa		0.13212	0		4	0
311	LOC100137632 protein OS=Xenopus laevis GN=fnta PE=2 SV=1	A9ULW7_XENLA	45 kDa		0.13127	0		4	0
312	FK506-binding protein OS=Xenopus laevis GN=LOC398175 PE=2 SV=1	A9JS50_XENLA (+1)	63 kDa		0.13014	0		4	0
313	Nucleosome assembly protein 1-like 1-A OS=Xenopus laevis GN=nap1l1-a PE=1 SV=1	NPL1A_XENLA (+3)	45 kDa		0.12984	0		4	0
314	MGC68986 protein OS=Xenopus laevis GN=appl1 PE=2 SV=1	Q6P9I3_XENLA	80 kDa		0.12768	0		7	0
315	MGC81785 protein OS=Xenopus laevis GN=MGC81785 PE=2 SV=1	Q6AX93_XENLA	81 kDa		0.12587	0		5	0
316	Protein NDRG2 OS=Xenopus laevis GN=ndrg2 PE=2 SV=1	NDRG2_XENLA	39 kDa		0.12474	0		2	0
317	Structural maintenance of chromosomes protein 2 OS=Xenopus laevis GN=smc2 PE=1 SV=1	SMC2_XENLA	136 kDa		0.12468	0		5	0
318	Insulin-like growth factor 2 mRNA-binding protein 3-B OS=Xenopus laevis GN=igf2bp3-b PE=1 SV=1	IF23B_XENLA (+2)	65 kDa		0.12414	0		4	0
319	MGC52556 protein OS=Xenopus laevis GN=ipo7 PE=2 SV=1	O42480_XENLA (+2)	119 kDa		0.12396	0		6	0
320	MGC84770 protein OS=Xenopus laevis GN=psmd9 PE=2 SV=1	Q6GLK7_XENLA (+1)	23 kDa		0.12336	0		2	0
321	Nsfl1c protein OS=Xenopus laevis GN=nsfl1c PE=2 SV=1	Q7ZYT4_XENLA	41 kDa		0.12268	0		5	0
322	Uncharacterized protein OS=Xenopus laevis PE=2 SV=1	Q6NU93_XENLA (+1)	71 kDa		0.1223	0.98327		5	1
323	MGC81092 protein OS=Xenopus laevis GN=thul16 PE=2 SV=1	Q6NUB1_XENLA	42 kDa		0.11774	0		5	0
324	Protein phosphatase methylesterase 1 OS=Xenopus laevis GN=ppme1 PE=2 SV=1	Q6DDG7_XENLA	42 kDa		0.11665	0		5	0
325	Small nuclear ribonucleoprotein-associated protein OS=Xenopus laevis GN=snrpn PE=2 SV=1	Q0IHK1_XENLA (+146)	24 kDa		0.11652	0		2	0
326	Structural maintenance of chromosomes protein OS=Xenopus laevis GN=XCAP-C PE=2 SV=1	B7ZSK0_XENLA (+1)	147 kDa		0.11532	0		7	0
327	Embryonic polyadenylate-binding protein A OS=Xenopus laevis GN=epabp-a PE=1 SV=2	EPABA_XENLA (+4)	71 kDa		0.11405	0		4	0
328	Inosine-5'-monophosphate dehydrogenase OS=Xenopus laevis GN=impdh1 PE=2 SV=1	Q7ZWN1_XENLA (+3)	56 kDa		0.11143	0		3	0
329	MGC81885 protein OS=Xenopus laevis GN=hsd17b4 PE=2 SV=1	Q6GMC3_XENLA	80 kDa		0.11017	0		3	0
330	Glucose-6-phosphate 1-dehydrogenase OS=Xenopus laevis GN=g6pd PE=2 SV=2	Q6PCH4_XENLA	60 kDa		0.10955	0		6	0
331	MGC68448 protein OS=Xenopus laevis GN=MGC68448 PE=2 SV=1	Q6PAE3_XENLA	93 kDa		0.10937	0		5	0
332	Casein kinase II subunit alpha OS=Xenopus laevis GN=csnk2a1 PE=2 SV=2	CSK21_XENLA (+93)	45 kDa		0.10836	0		2	0
333	Tetratricopeptide repeat protein 30A OS=Xenopus laevis GN=ttc30a PE=2 SV=1	TT30A_XENLA	76 kDa		0.1063	0		4	0
334	NudC domain-containing protein 1 OS=Xenopus laevis GN=nudcd1 PE=2 SV=1	NUDC1_XENLA	66 kDa		0.10439	0		4	0
335	Triosephosphate isomerase OS=Xenopus laevis GN=tpi1 PE=2 SV=1	TPIS_XENLA	27 kDa		0.10394	0		2	0
336	Snx2-prov protein OS=Xenopus laevis GN=snx2 PE=2 SV=1	Q7SY62_XENLA (+2)	58 kDa		0.10241	0		3	0
337	Leukotriene A(4) hydrolase OS=Xenopus laevis GN=lta4h PE=1 SV=1	Q6IP81_XENLA	69 kDa		0.10021	0		4	0
338	Condensin complex subunit 3 OS=Xenopus laevis GN=ncapg PE=1 SV=1	CND3_XENLA (+1)	116 kDa		0.09905	0		3	0
339	MGC68681 protein OS=Xenopus laevis GN=pls3 PE=2 SV=1	Q6P7I8_XENLA	71 kDa		0.09716	0		4	0
340	LOC496243 protein (Fragment) OS=Xenopus laevis GN=LOC496243 PE=2 SV=1	Q5M7C5_XENLA	55 kDa		0.096806	0		7	0
341	MGC114846 protein OS=Xenopus laevis GN=aldh16a1 PE=2 SV=1	Q498I4_XENLA	89 kDa		0.094581	0		6	0
342	MGC81570 protein OS=Xenopus laevis GN=asl PE=2 SV=1	Q66J94_XENLA	49 kDa		0.093618	0		6	0
343	Ddx19-prov protein OS=Xenopus laevis GN=ddx19b PE=2 SV=1	Q7ZWV1_XENLA	55 kDa		0.093216	0		3	0
344	MGC81848 protein OS=Xenopus laevis GN=txnrd3 PE=2 SV=1	Q66J56_XENLA	66 kDa		0.090311	0		3	0
345	MGC82415 protein OS=Xenopus laevis GN=MGC82415 PE=2 SV=1	Q6INK1_XENLA	59 kDa		0.089896	0		4	0
346	MGC80226 protein OS=Xenopus laevis GN=aar2 PE=2 SV=1	Q6DE35_XENLA	45 kDa		0.089215	0		2	0
347	LOC495455 protein OS=Xenopus laevis GN=LOC495455 PE=2 SV=1	Q5U4R4_XENLA	32 kDa		0.08917	0		3	0
348	MGC84934 protein OS=Xenopus laevis GN=exosc3 PE=2 SV=1	Q58E93_XENLA	27 kDa		0.087816	0		2	0
349	Rpl3-prov protein OS=Xenopus laevis GN=rpl3 PE=2 SV=1	Q7ZYR1_XENLA	46 kDa		0.087236	0		3	0
350	MGC82327 protein OS=Xenopus laevis GN=MGC82327 PE=2 SV=1	Q6NRQ9_XENLA	28 kDa		0.086666	0		2	0
351	LOC494816 protein OS=Xenopus laevis GN=LOC494816 PE=2 SV=1	Q63ZR4_XENLA	69 kDa		0.086146	0		3	0
352	LOC100037176 protein OS=Xenopus laevis GN=LOC100037176 PE=2 SV=1	A2VD69_XENLA	70 kDa		0.084699	0		3	0
353	MGC52676 protein OS=Xenopus laevis GN=rrm2b PE=2 SV=1	Q8AVY2_XENLA	45 kDa		0.084689	0		4	0
354	Inosine-5'-monophosphate dehydrogenase OS=Xenopus laevis GN=impdh2-prov PE=2 SV=1	Q7ZXT8_XENLA (+4)	56 kDa		0.084408	0.80711		3	1
355	Kinesin-like protein KIF2C OS=Xenopus laevis GN=kif2c PE=1 SV=2	KIF2C_XENLA	83 kDa		0.084276	0		5	0
356	Protein MON2 homolog OS=Xenopus laevis GN=mon2 PE=2 SV=1	MON2_XENLA	190 kDa		0.084127	0		6	0
357	MGC83792 protein OS=Xenopus laevis GN=rpap1 PE=2 SV=1	Q6NRI6_XENLA	158 kDa		0.084074	0		4	0
358	Kinesin-like protein KIF15-B OS=Xenopus laevis GN=kif15-b PE=1 SV=1	KI15B_XENLA	159 kDa		0.082879	0		3	0
359	Ube3a-prov protein OS=Xenopus laevis GN=ube3a PE=2 SV=1	Q7ZTL9_XENLA	104 kDa		0.081319	0		4	0
360	Poly(A)-specific ribonuclease PARN OS=Xenopus laevis GN=parn PE=1 SV=1	PARN_XENLA	73 kDa		0.081025	0		3	0
361	LOC398190 protein (Fragment) OS=Xenopus laevis GN=LOC398190 PE=2 SV=1	A2RV65_XENLA (+2)	168 kDa		0.080757	0		5	0
362	LOC100037126 protein OS=Xenopus laevis GN=wdr36 PE=2 SV=1	A2RRX7_XENLA (+1)	99 kDa		0.08065	0		4	0
363	Serine hydroxymethyltransferase OS=Xenopus laevis GN=shmt1 PE=2 SV=1	Q8AVC0_XENLA	54 kDa		0.080426	0		5	0
364	Fructose-bisphosphate aldolase OS=Xenopus laevis GN=XALD3 PE=2 SV=2	Q91384_XENLA (+1)	39 kDa		0.080352	2.0867		1	2
365	ATP-dependent 6-phosphofructokinase OS=Xenopus laevis GN=pfkp PE=2 SV=1	A2RV78_XENLA	87 kDa		0.080061	0		5	0
366	Large proline-rich protein bag6-B OS=Xenopus laevis GN=Bag6-b PE=2 SV=1	BAG6B_XENLA	119 kDa		0.079185	0		4	0
367	Proteasome subunit beta type OS=Xenopus laevis GN=psmb7 PE=2 SV=1	Q68EX4_XENLA (+15)	30 kDa		0.078757	0		2	0
368	DECD-box RNA helicase OS=Xenopus laevis GN=ddx39a PE=2 SV=1	Q7ZX48_XENLA (+2)	49 kDa		0.077946	0		6	0
369	Mars-prov protein OS=Xenopus laevis GN=mars PE=2 SV=1	Q6AZT3_XENLA	102 kDa		0.077605	0		4	0
370	SUP35 protein (Fragment) OS=Xenopus laevis GN=SUP35 PE=2 SV=1	Q91855_XENLA	68 kDa		0.076346	0		3	0
371	Glyceraldehyde-3-phosphate dehydrogenase OS=Xenopus laevis GN=gapdh PE=2 SV=1	Q8AY70_XENLA	36 kDa		0.075895	0		2	0
372	LOC100158346 protein OS=Xenopus laevis GN=exoc7 PE=2 SV=1	Q08B56_XENLA	79 kDa		0.074554	0		3	0
373	MGC69174 protein OS=Xenopus laevis GN=glmn PE=2 SV=1	Q6PCE9_XENLA	68 kDa		0.074529	0		3	0
374	MGC99338 protein OS=Xenopus laevis GN=ift74 PE=2 SV=1	Q5FV80_XENLA	69 kDa		0.073014	0		3	0
375	MGC82089 protein OS=Xenopus laevis GN=rnpep PE=2 SV=1	Q641C7_XENLA	70 kDa		0.072645	0		3	0
376	MGC79118 protein OS=Xenopus laevis GN=ist1 PE=2 SV=1	Q6DE93_XENLA (+3)	39 kDa		0.071682	0		3	0
377	MGC78924 protein OS=Xenopus laevis GN=polr3e PE=2 SV=1	Q6IP64_XENLA	79 kDa		0.06896	0		4	0
378	Ogt-prov protein OS=Xenopus laevis GN=ogt PE=2 SV=1	Q641I4_XENLA	119 kDa		0.067784	0		4	0
379	MGC84105 protein OS=Xenopus laevis GN=MGC84105 PE=2 SV=1	Q6GLZ2_XENLA	57 kDa		0.067598	0		2	0
380	XlZPA protein OS=Xenopus laevis GN=zp2 PE=2 SV=1	A1L3D9_XENLA (+3)	78 kDa		0.066424	0		2	0
381	MGC83924 protein OS=Xenopus laevis GN=MGC83924 PE=2 SV=1	Q6IRM8_XENLA	114 kDa		0.066017	0		2	0
382	Glutamine synthetase OS=Xenopus laevis GN=glul PE=2 SV=1	Q7M567_XENLA (+2)	42 kDa		0.065842	0		3	0
383	Hdlbp protein OS=Xenopus laevis GN=hdlbp PE=2 SV=1	Q7ZTN2_XENLA	143 kDa		0.065633	0		4	0
384	Proteasomal ubiquitin receptor ADRM1-A OS=Xenopus laevis GN=adrm1-a PE=2 SV=2	ADM1A_XENLA (+2)	42 kDa		0.065273	0.94234		3	2
385	LOC398533 protein (Fragment) OS=Xenopus laevis GN=LOC398533 PE=2 SV=1	Q6NUB4_XENLA (+1)	57 kDa		0.063983	0		2	0
386	Ilf2-prov protein OS=Xenopus laevis GN=ilf2 PE=2 SV=1	Q7ZY44_XENLA	43 kDa		0.06398	0		3	0
387	Vacuolar protein-sorting-associated protein 36 OS=Xenopus laevis GN=vps36 PE=2 SV=1	VPS36_XENLA	44 kDa		0.062391	0		3	0
388	AP-2 complex subunit mu OS=Xenopus laevis GN=ap2m1 PE=2 SV=1	AP2M1_XENLA (+107)	50 kDa		0.062126	0		5	0
389	LOC496301 protein OS=Xenopus laevis GN=eif2b4 PE=2 SV=1	Q0P3R7_XENLA (+2)	62 kDa		0.0621	0		2	0
390	ISWI protein OS=Xenopus laevis GN=smarca5 PE=1 SV=1	Q6DFM0_XENLA (+55)	122 kDa		0.061733	0		2	0
391	Uncharacterized protein (Fragment) OS=Xenopus laevis PE=2 SV=1	A4QN32_XENLA (+2)	66 kDa		0.061605	0		3	0
392	HELLS protein OS=Xenopus laevis GN=hells PE=2 SV=1	Q4V835_XENLA (+1)	97 kDa		0.060485	0		3	0
393	LOC398511 protein (Fragment) OS=Xenopus laevis GN=LOC398511 PE=2 SV=1	Q7ZX11_XENLA	123 kDa		0.059695	0		4	0
394	MGC130965 protein OS=Xenopus laevis GN=trim28 PE=2 SV=1	Q2TAS5_XENLA	76 kDa		0.059632	0		2	0
395	Rad50 OS=Xenopus laevis GN=rad50 PE=2 SV=1	C4N9Q9_XENLA	154 kDa		0.059496	0		3	0
396	MGC115246 protein OS=Xenopus laevis GN=upf2 PE=2 SV=1	Q498G1_XENLA (+3)	147 kDa		0.059321	0		4	0
397	MGC115367 protein OS=Xenopus laevis GN=pwp2 PE=2 SV=1	Q4FZW8_XENLA	99 kDa		0.05908	0		3	0
398	MGC82862 protein OS=Xenopus laevis GN=MGC82862 PE=2 SV=1	Q6GNE3_XENLA	46 kDa		0.05882	0		3	0
399	LOC496052 protein OS=Xenopus laevis GN=ap3m2 PE=2 SV=1	Q5PPX3_XENLA (+1)	47 kDa		0.058214	0		3	0
400	Uncharacterized protein OS=Xenopus laevis PE=2 SV=1	Q6DCG7_XENLA (+1)	67 kDa		0.057331	0		2	0
401	Stk39 protein OS=Xenopus laevis GN=stk39 PE=2 SV=1	A0JPG0_XENLA (+1)	58 kDa		0.057207	0		2	0
402	Nmp200-prov protein OS=Xenopus laevis GN=prpf19 PE=2 SV=1	Q7ZXW4_XENLA (+2)	55 kDa		0.055215	0		3	0
403	Polr3c-prov protein OS=Xenopus laevis GN=polr3c PE=2 SV=1	Q6DJJ8_XENLA	60 kDa		0.05491	0		2	0
404	LOC495040 protein OS=Xenopus laevis GN=ehd1 PE=2 SV=1	Q32NW7_XENLA (+1)	61 kDa		0.054701	0		2	0
405	Apoptotic protease-activating factor 1 OS=Xenopus laevis GN=apaf1 PE=2 SV=1	Q6GNU6_XENLA	142 kDa		0.053072	0		2	0
406	MGC98839 protein OS=Xenopus laevis GN=trmt1l PE=2 SV=1	Q5XK73_XENLA	73 kDa		0.05274	0		2	0
407	Cytoplasmic tRNA 2-thiolation protein 2-A OS=Xenopus laevis GN=ctu2-a PE=2 SV=1	CTU2A_XENLA (+1)	57 kDa		0.052694	0		3	0
408	Importin subunit alpha OS=Xenopus laevis GN=kpna2 PE=2 SV=1	Q7ZX00_XENLA	58 kDa		0.052367	0		3	0
409	LOC779032 protein (Fragment) OS=Xenopus laevis GN=LOC779032 PE=2 SV=1	Q52KN6_XENLA	112 kDa		0.052063	0		3	0
410	MGC84621 protein OS=Xenopus laevis GN=appl2 PE=2 SV=1	Q642Q2_XENLA	74 kDa		0.051844	0		2	0
411	MGC83201 protein OS=Xenopus laevis GN=gfpt1 PE=2 SV=1	Q6NTL6_XENLA	77 kDa		0.050067	0		2	0
412	Ubiquitin-like-conjugating enzyme ATG3 OS=Xenopus laevis GN=atg3 PE=2 SV=1	ATG3_XENLA (+2)	36 kDa		0.049909	0		2	0
413	MGC80878 protein OS=Xenopus laevis GN=git2 PE=2 SV=1	Q6GNU0_XENLA	85 kDa		0.047329	0		3	0
414	MGC81281 protein OS=Xenopus laevis GN=dhx15 PE=2 SV=1	Q6NU35_XENLA (+3)	87 kDa		0.045942	0		3	0
415	MGC68953 protein OS=Xenopus laevis GN=vwa5a PE=2 SV=1	Q6PF43_XENLA	87 kDa		0.045881	0		3	0
416	LOC100037132 protein OS=Xenopus laevis GN=kiaa0368 PE=2 SV=1	A2RV60_XENLA	205 kDa		0.04527	0		4	0
417	Rap1 GTPase-GDP dissociation stimulator 1-A OS=Xenopus laevis GN=rap1gds1-a PE=1 SV=1	GDS1A_XENLA	67 kDa		0.044868	0		3	0
418	Creatine kinase isozyme IV (Fragment) OS=Xenopus laevis PE=3 SV=1	Q7LZG6_XENLA (+1)	40 kDa		0.043681	0		2	0
419	Kinesin-like protein (Fragment) OS=Xenopus laevis GN=LOC100158305 PE=2 SV=1	B1H1T9_XENLA	90 kDa		0.043027	0		2	0
420	Acaa2-prov protein OS=Xenopus laevis GN=acaa2 PE=2 SV=1	Q7ZTL1_XENLA	42 kDa		0.042092	0		2	0
421	DNA polymerase OS=Xenopus laevis GN=LOC398200 PE=2 SV=1	B1WBE2_XENLA (+2)	165 kDa		0.041062	0		2	0
422	Cdc37-prov protein OS=Xenopus laevis GN=cdc37 PE=2 SV=1	Q8AVN8_XENLA	43 kDa		0.040397	0		2	0
423	Hnrpk protein OS=Xenopus laevis GN=hnrnpk PE=2 SV=1	Q7ZXK8_XENLA (+3)	44 kDa		0.039968	0		2	0
424	Hydroxysteroid dehydrogenase-like protein 2 OS=Xenopus laevis GN=hsdl2 PE=2 SV=1	HSDL2_XENLA	45 kDa		0.039443	0		2	0
425	Obg-like ATPase 1 OS=Xenopus laevis GN=ola1 PE=2 SV=1	OLA1_XENLA	45 kDa		0.039034	0		2	0
426	MGC81978 protein OS=Xenopus laevis GN=hat1 PE=2 SV=1	Q641D5_XENLA	47 kDa		0.037108	0		2	0
427	LOC100049766 protein (Fragment) OS=Xenopus laevis GN=LOC100049766 PE=2 SV=1	A5D8P5_XENLA	54 kDa		0.036495	0		2	0
428	LOC100037025 protein OS=Xenopus laevis GN=ganab PE=2 SV=1	A1L3J7_XENLA	106 kDa		0.03626	0		2	0
429	MGC80303 protein OS=Xenopus laevis GN=faf1 PE=2 SV=1	Q6INU5_XENLA	74 kDa		0.035383	0		2	0
430	Eukaryotic peptide chain release factor subunit 1 OS=Xenopus laevis GN=etf1 PE=2 SV=1	ERF1_XENLA (+136)	49 kDa		0.03538	0		3	0
431	DNA polymerase delta subunit 2 OS=Xenopus laevis GN=pold2 PE=2 SV=1	DPOD2_XENLA	51 kDa		0.034471	0		2	0
432	Phenylalanine--tRNA ligase alpha subunit B OS=Xenopus laevis GN=farsa-b PE=2 SV=1	SYFAB_XENLA	57 kDa		0.03442	0		2	0
433	MGC82750 protein OS=Xenopus laevis GN=vps18 PE=2 SV=1	Q6GPN4_XENLA	112 kDa		0.034419	0		2	0
434	Methyltransferase-like protein 13 OS=Xenopus laevis GN=mettl13 PE=2 SV=1	MET13_XENLA (+2)	78 kDa		0.033574	0		2	0
435	LOC496363 protein (Fragment) OS=Xenopus laevis GN=LOC496363 PE=2 SV=1	Q5HZL6_XENLA	61 kDa		0.03213	0		2	0
436	Nup88B protein OS=Xenopus laevis GN=nup88 PE=2 SV=1	Q6DDV7_XENLA (+1)	82 kDa		0.031853	0		2	0
437	MGC86352 protein OS=Xenopus laevis GN=tars PE=2 SV=1	Q642N9_XENLA (+2)	83 kDa		0.031678	0		2	0
438	Phospholipase A-2-activating protein OS=Xenopus laevis GN=plaa PE=2 SV=2	PLAP_XENLA	88 kDa		0.029828	0		2	0
439	Zw10 protein OS=Xenopus laevis GN=zw10 PE=2 SV=1	A8WH38_XENLA (+2)	88 kDa		0.029751	0		2	0
440	Nck-associated protein 1 OS=Xenopus laevis GN=nckap1 PE=2 SV=1	NCKP1_XENLA (+9)	129 kDa		0.029711	0		2	0
441	Protein phosphatase 1 regulatory subunit 21 OS=Xenopus laevis GN=ppp1r21 PE=2 SV=1	PPR21_XENLA	88 kDa		0.029636	0		2	0
442	MGC81784 protein OS=Xenopus laevis GN=aldh18a1 PE=2 SV=1	Q6GMF0_XENLA	89 kDa		0.029371	0		2	0
443	MGC98309 protein OS=Xenopus laevis GN=vps35 PE=2 SV=1	Q5FWV1_XENLA (+36)	91 kDa		0.028639	0		2	0
444	Transportin (Fragment) OS=Xenopus laevis PE=2 SV=1	O93335_XENLA (+240)	100 kDa		0.026014	0		2	0
445	MGC86374 protein OS=Xenopus laevis GN=ift52 PE=2 SV=1	Q66KF7_XENLA (+3)	50 kDa		0.022285	0		2	0
446	Serine/threonine-protein phosphatase 2A 55 kDa regulatory subunit B OS=Xenopus laevis GN=ppp2r2a PE=2 SV=1	Q6IRD3_XENLA (+126)	52 kDa		0.021633	0		2	0
447	DNA-dependent protein kinase catalytic subunit OS=Xenopus laevis GN=prkdc PE=2 SV=1	PRKDC_XENLA	474 kDa		0.014007	0		3	0

## Sheet: Metadata
Database Set: 1 Database
	Database Name: the Uniprot_2016 database
		Version: unknown
		Taxonomy: All Entries
		Number of Proteins: 51374999
	Does database contain common contaminants?: unknown
Search Engine Set: 1 Search Engine
	Search Engine: Mascot
		Version: 2.4.1
		Samples: All Samples
		Fragment Tolerance: 0.15 Da (Monoisotopic)
		Parent Tolerance: 10.0 PPM (Monoisotopic)
		Fixed Modifications:
		Variable Modifications: -17 on n (Gln->pyro-Glu), +16 on M (Oxidation), +57 on C (Carbamidomethyl), +80 on STY (Phospho)
		Database: the Uniprot_2016 database (unknown version, 51374999 entries)
		Digestion Enzyme: Trypsin
		Max Missed Cleavages: 1
		Probability Model: Peptide Prophet with Delta Mass Correction (No decoys found) [all charge states]
Scaffold: Version: Scaffold_4.4.1
	Modification Metadata Set: 1031 modifications	Source: C:\Users\Mark Skehel\Desktop\unimod.xml
		Comment:
	Protein Grouping Strategy: Experiment-wide grouping with binary peptide-protein weights
	Peptide Thresholds: 50.0% minimum
	Protein Thresholds: 20.0% minimum and 2 peptides minimum
	Peptide FDR: 13.0% (Prophet)
	Protein FDR: 0.5% (Prophet)
