# Supplementary material for: A NuRD Complex from Xenopus laevis Eggs Is Essential for DNA Replication during Early Embryogenesis
Source: Cell Rep. 2018 Feb 27;22(9):2265–78. doi: 10.1016/j.celrep.2018.02.015 (PMC5848848; doi:10.1016/j.celrep.2018.02.015)
Supplement: Table S3. Immunoprecipitation of Human NuRD Complexes: Mass Spectrometry Data, Related to Figure 4 — Mass spectrometry data are presented with the technical metadata. Quantitative Values (as normalized emPAI) and Exclusive Unique Peptide Counts are presented for analyses of MTA2-IPs and a control-IPs using empty beads from partially fractionated human HeLa cell nuclear and cytosolic extracts. Data are ranked by quantitative values of the MTA2-IP of the nuclear extract. Molecular weight data are derived from the Uniprot_2016 database and may differ from the experimentally determined values shown in the main paper. [file mmc4.xlsx]

## Sheet: data
#	Identified Proteins (241/303)	Accession Number	Molecular Weight		control IP (nuclear)	MTA2-IP (nuclear)	control IP (cytosol)	MTA2-IP (cytosol)		control IP (nuclear)	MTA2-IP (nuclear)	control IP (cytosol)	MTA2-IP (cytosol)
VMD2707 VMD2707-40-110885					Displaying:Quantitative Value (Normalized emPAI)	Displaying:Quantitative Value (Normalized emPAI)	Displaying:Quantitative Value (Normalized emPAI)	Displaying:Quantitative Value (Normalized emPAI)		Displaying:Exclusive Unique Peptide Count	Displaying:Exclusive Unique Peptide Count	Displaying:Exclusive Unique Peptide Count	Displaying:Exclusive Unique Peptide Count
1	Metastasis associated 1 family, member 2, isoform CRA_a OS=Homo sapiens GN=MTA2 PE=4 SV=1	A0A024R534_HUMAN (+6)	75 kDa		0	4.5632	0.49231	0.64119		0	25	8	18
2	Histone deacetylase 2 OS=Homo sapiens GN=HDAC2 PE=1 SV=2	HDAC2_HUMAN (+34)	55 kDa		0	4.2802	0	0.14375		0	15	0	4
3	Histone deacetylase 1 OS=Homo sapiens GN=HDAC1 PE=1 SV=1	HDAC1_HUMAN (+2)	55 kDa		0	4.0123	0	0.068025		0	11	0	0
4	Methyl-CpG-binding domain protein 3 OS=Homo sapiens GN=MBD3 PE=1 SV=1	MBD3_HUMAN (+1)	33 kDa		0	3.8735	0	0		0	11	0	0
5	RBBP7 protein (Fragment) OS=Homo sapiens GN=RBBP7 PE=2 SV=1	Q6FHQ0_HUMAN (+14)	48 kDa		0	3.2304	0.47626	0.2184		0	13	5	5
6	Chromodomain-helicase-DNA-binding protein 4 OS=Homo sapiens GN=CHD4 PE=1 SV=2	CHD4_HUMAN (+6)	218 kDa		0	3.2141	0	0		0	69	0	0
7	DNA-dependent protein kinase catalytic subunit OS=Homo sapiens GN=PRKDC PE=1 SV=3	PRKDC_HUMAN	469 kDa		0.5884	2.8806	0	0.056187		31	151	0	13
8	Transcriptional repressor p66-beta OS=Homo sapiens GN=GATAD2B PE=1 SV=1	P66B_HUMAN (+9)	65 kDa		0	2.2162	0	0		0	20	0	0
9	Metastasis-associated protein MTA3 OS=Homo sapiens GN=MTA3 PE=1 SV=1	E7EQY4_HUMAN (+10)	59 kDa		0	2.0898	0	0		0	10	0	0
10	GATA zinc finger domain containing 2A, isoform CRA_a OS=Homo sapiens GN=GATAD2A PE=4 SV=1	A0A024R7M6_HUMAN	68 kDa		0	2.0709	0	0		0	19	0	0
11	Elongation factor 1-gamma OS=Homo sapiens GN=EEF1G PE=1 SV=3	EF1G_HUMAN (+2)	50 kDa		0.15108	1.8777	2.5837	1.8347		1	12	15	18
12	Metastasis-associated protein MTA1 OS=Homo sapiens GN=MTA1 PE=1 SV=2	MTA1_HUMAN	81 kDa		0	1.6948	0	0		0	16	0	0
13	Septin-2 OS=Homo sapiens GN=SEPT2 PE=1 SV=1	SEPT2_HUMAN (+10)	41 kDa		0	1.5964	0	0		0	12	0	0
14	Histone-binding protein RBBP4 OS=Homo sapiens GN=RBBP4 PE=1 SV=3	RBBP4_HUMAN (+25)	48 kDa		0	1.4704	0.26797	0		0	5	1	0
15	Structural maintenance of chromosomes protein OS=Homo sapiens GN=SMC3 PE=2 SV=1	Q86VX4_HUMAN (+26)	142 kDa		0	1.3506	0	0		0	33	0	0
16	Methyl-CpG-binding domain protein 2 OS=Homo sapiens GN=MBD2 PE=1 SV=1	MBD2_HUMAN (+4)	43 kDa		0	1.3239	0	0		0	9	0	0
17	RAD21 homolog (S. pombe), isoform CRA_a OS=Homo sapiens GN=RAD21 PE=4 SV=1	A0A024R9J0_HUMAN (+3)	72 kDa		0.1052	1.3143	0	0		1	16	0	0
18	Structural maintenance of chromosomes protein 1A OS=Homo sapiens GN=SMC1A PE=1 SV=2	SMC1A_HUMAN (+18)	143 kDa		0.052345	1.2213	0	0		1	29	0	0
19	DNA replication licensing factor MCM7 OS=Homo sapiens GN=MCM7 PE=1 SV=4	MCM7_HUMAN (+1)	81 kDa		0.092592	1.1868	0	0.094677		1	17	0	4
20	Cyclin-dependent kinase 2-associated protein 1 OS=Homo sapiens GN=CDK2AP1 PE=1 SV=1	CDKA1_HUMAN (+36)	12 kDa		0	1.1546	0	0		0	2	0	0
21	Actin, cytoplasmic 1 OS=Homo sapiens GN=ACTB PE=1 SV=1	ACTB_HUMAN (+166)	42 kDa		0.18171	1.0443	2.8642	1.976		1	9	12	14
22	GTP-binding nuclear protein Ran OS=Homo sapiens GN=RAN PE=1 SV=1	B5MDF5_HUMAN (+28)	26 kDa		0	0.87045	0.98805	1.0701		0	5	5	8
23	Elongation factor 1-alpha 1 OS=Homo sapiens GN=EEF1A1 PE=1 SV=1	EF1A1_HUMAN (+36)	50 kDa		0.31206	0.82156	1.733	0.79469		2	8	11	11
24	DNA topoisomerase 2-alpha OS=Homo sapiens GN=TOP2A PE=1 SV=3	TOP2A_HUMAN	174 kDa		0	0.75534	0	0		0	26	0	0
25	DNA replication licensing factor MCM2 OS=Homo sapiens GN=MCM2 PE=1 SV=4	MCM2_HUMAN (+7)	102 kDa		0.073784	0.75531	0	0		1	17	0	0
26	Spectrin beta chain, non-erythrocytic 1 OS=Homo sapiens GN=SPTBN1 PE=1 SV=1	A0A087WUZ3_HUMAN (+5)	275 kDa		0	0.72119	0	0		0	43	0	0
27	DNA helicase OS=Homo sapiens PE=2 SV=1	A8K521_HUMAN (+8)	82 kDa		0.18654	0.70183	0	0.022017		2	13	0	1
28	cDNA FLJ75299, highly similar to Xenopus laevis proteasome (prosome, macropain) 26S subunit, ATPase 3, mRNA OS=Homo sapiens PE=2 SV=1	A8K781_HUMAN (+40)	47 kDa		0	0.63958	0	0.22136		0	7	0	5
29	Glyceraldehyde-3-phosphate dehydrogenase OS=Homo sapiens GN=GAPDH PE=1 SV=1	E7EUT5_HUMAN (+5)	28 kDa		0	0.60568	0	0.13998		0	4	0	2
30	Spectrin alpha chain, non-erythrocytic 1 OS=Homo sapiens GN=SPTAN1 PE=1 SV=1	A0A0D9SGF6_HUMAN (+1)	288 kDa		0.026017	0.60408	0	0		1	39	0	0
31	Beta 5-tubulin OS=Homo sapiens GN=TUBB PE=1 SV=1	Q5SU16_HUMAN (+50)	50 kDa		0	0.60299	2.622	2.5722		0	1	2	3
32	cDNA FLJ55916, highly similar to General transcription factor II-I OS=Homo sapiens PE=2 SV=1	B4DH52_HUMAN	112 kDa		0	0.52686	0	0		0	13	0	0
33	MCM4 minichromosome maintenance deficient 4 (S. cerevisiae), isoform CRA_a OS=Homo sapiens GN=MCM4 PE=3 SV=1	A0A024R7U6_HUMAN (+10)	97 kDa		0	0.52164	0	0.018729		0	11	0	1
34	Cytoplasmic dynein 1 heavy chain 1 OS=Homo sapiens GN=DYNC1H1 PE=1 SV=5	DYHC1_HUMAN (+1)	532 kDa		0	0.50623	0.0073692	0.10683		0	63	1	28
35	26S protease regulatory subunit 4 OS=Homo sapiens GN=PSMC1 PE=1 SV=1	PRS4_HUMAN (+39)	49 kDa		0	0.5048	0	0.11869		0	6	0	3
36	SFRS11 protein (Fragment) OS=Homo sapiens GN=SFRS11 PE=2 SV=1	Q05BU6_HUMAN (+22)	25 kDa		1.0544	0.48763	0	0		3	3	0	0
37	SCC-112 protein, isoform CRA_b OS=Homo sapiens GN=PDS5A PE=2 SV=1	G1UI16_HUMAN (+2)	151 kDa		0.049712	0.46612	0	0		1	17	0	0
38	Septin 9, isoform CRA_a OS=Homo sapiens GN=SEPT9 PE=3 SV=1	A0A024R8V0_HUMAN (+1)	64 kDa		0	0.44841	0	0		0	7	0	0
39	DNA replication licensing factor MCM6 OS=Homo sapiens GN=MCM6 PE=1 SV=1	MCM6_HUMAN (+4)	93 kDa		0	0.43966	0	0.019496		0	10	0	1
40	cDNA FLJ77762, highly similar to Homo sapiens cullin-associated and neddylation-dissociated 1 (CAND1), mRNA OS=Homo sapiens PE=2 SV=1	A8K8U1_HUMAN (+25)	136 kDa		0	0.41738	0.088779	0.27391		0	13	3	17
41	Kinesin-like protein OS=Homo sapiens GN=KIF23 PE=1 SV=1	H7BYN4_HUMAN (+2)	109 kDa		0	0.40719	0	0		0	11	0	0
42	Poly(U)-binding-splicing factor PUF60 OS=Homo sapiens GN=PUF60 PE=1 SV=1	PUF60_HUMAN (+71)	60 kDa		0.25916	0.40151	0	0		2	6	0	0
43	Putative uncharacterized protein DKFZp686F17268 (Fragment) OS=Homo sapiens GN=DKFZp686F17268 PE=2 SV=1	A4GYY8_HUMAN (+55)	50 kDa		0	0.39624	0	0		0	5	0	0
44	Structural maintenance of chromosomes protein 4 OS=Homo sapiens GN=SMC4 PE=1 SV=2	SMC4_HUMAN (+3)	147 kDa		0	0.38178	0	0.012267		0	14	0	1
45	Chromodomain-helicase-DNA-binding protein 3 OS=Homo sapiens GN=CHD3 PE=1 SV=3	CHD3_HUMAN (+1)	227 kDa		0	0.35103	0	0		0	5	0	0
46	DNA helicase OS=Homo sapiens PE=2 SV=1	B2R7C5_HUMAN (+6)	91 kDa		0.08268	0.34719	0	0.019904		1	8	0	1
47	Eukaryotic initiation factor 4A-I OS=Homo sapiens GN=EIF4A1 PE=1 SV=1	IF4A1_HUMAN (+34)	46 kDa		0	0.33728	1.036	0.89738		0	4	9	14
48	Heat shock protein beta-1 OS=Homo sapiens GN=HSPB1 PE=1 SV=2	HSPB1_HUMAN (+4)	23 kDa		0	0.33533	1.5387	2.7279		0	2	6	11
49	Proteasome (Prosome, macropain) 26S subunit, ATPase, 4, isoform CRA_b OS=Homo sapiens GN=PSMC4 PE=2 SV=1	A8K2M0_HUMAN (+42)	47 kDa		0	0.32843	0	0.17095		0	4	0	4
50	cDNA, FLJ94121, highly similar to Homo sapiens stromal antigen 2 (STAG2), mRNA OS=Homo sapiens PE=2 SV=1	B2R8Y6_HUMAN (+37)	134 kDa		0	0.3219	0	0		0	10	0	0
51	26S protease regulatory subunit 7 OS=Homo sapiens GN=PSMC2 PE=1 SV=3	PRS7_HUMAN (+61)	49 kDa		0	0.31839	0.081699	0.32177		0	4	1	7
52	Serine/threonine-protein phosphatase PP1-alpha catalytic subunit OS=Homo sapiens GN=PPP1CA PE=1 SV=1	PP1A_HUMAN (+37)	38 kDa		0	0.30638	0	0		0	3	0	0
53	Transitional endoplasmic reticulum ATPase OS=Homo sapiens GN=VCP PE=1 SV=4	TERA_HUMAN (+24)	89 kDa		0	0.30448	0	0.063085		0	7	0	3
54	Eukaryotic translation initiation factor 3 subunit F OS=Homo sapiens GN=EIF3F PE=2 SV=1	B3KSH1_HUMAN (+36)	39 kDa		0	0.29297	0.33255	0.21213		0	2	2	3
55	Ribosomal protein S3 variant (Fragment) OS=Homo sapiens PE=2 SV=1	Q53G83_HUMAN (+15)	27 kDa		0	0.2823	0.5112	0.70781		0	2	3	7
56	X-ray repair cross-complementing protein 5 OS=Homo sapiens GN=XRCC5 PE=1 SV=3	XRCC5_HUMAN (+6)	83 kDa		0	0.27866	0.047752	0		0	6	1	0
57	DNA topoisomerase 2 (Fragment) OS=Homo sapiens GN=TOP2B PE=3 SV=1	Q71UH4_HUMAN (+5)	181 kDa		0	0.27822	0	0		0	5	0	0
58	cDNA, FLJ94025, highly similar to Homo sapiens tripartite motif-containing 28 (TRIM28), mRNA OS=Homo sapiens PE=2 SV=1	B2R8R5_HUMAN (+4)	89 kDa		0	0.25864	0	0		0	6	0	0
59	T-complex protein 1 subunit alpha OS=Homo sapiens GN=TCP1 PE=1 SV=1	TCPA_HUMAN (+7)	60 kDa		0	0.25115	0.13501	0.16797		0	4	1	5
60	26S protease regulatory subunit 8 OS=Homo sapiens GN=PSMC5 PE=1 SV=1	PRS8_HUMAN (+45)	46 kDa		0	0.24731	0	0.17796		0	3	0	4
61	26S protease regulatory subunit 10B OS=Homo sapiens GN=PSMC6 PE=1 SV=1	A0A087X2I1_HUMAN (+34)	46 kDa		0	0.24666	0	0.12839		0	3	0	3
62	ATP-dependent RNA helicase DDX39A OS=Homo sapiens GN=DDX39A PE=1 SV=2	DX39A_HUMAN (+25)	49 kDa		0	0.22857	0	0.076726		0	3	0	2
63	Structural maintenance of chromosomes protein OS=Homo sapiens GN=SMC2L1 PE=3 SV=1	A0A024R158_HUMAN (+6)	136 kDa		0	0.22271	0	0		0	8	0	0
64	Heterogeneous nuclear ribonucleoprotein K, isoform CRA_d OS=Homo sapiens GN=HNRPK PE=4 SV=1	A0A024R228_HUMAN (+56)	51 kDa		0	0.21843	0	0		0	3	0	0
65	Rac GTPase activating protein 1, isoform CRA_a OS=Homo sapiens GN=RACGAP1 PE=4 SV=1	A0A024R136_HUMAN (+3)	71 kDa		0	0.21046	0	0		0	4	0	0
66	40S ribosomal protein S18 OS=Homo sapiens GN=RPS18 PE=1 SV=3	RS18_HUMAN (+59)	18 kDa		0	0.20178	0.50142	1.0151		0	1	2	6
67	Pre-mRNA-processing factor 19 OS=Homo sapiens GN=PRPF19 PE=1 SV=1	PRP19_HUMAN (+35)	55 kDa		0	0.20148	0	0		0	3	0	0
68	Poly(rC)-binding protein 1 OS=Homo sapiens GN=PCBP1 PE=1 SV=2	PCBP1_HUMAN (+41)	37 kDa		0	0.19554	0	0.10179		0	2	0	2
69	T-complex protein 1 subunit delta OS=Homo sapiens PE=2 SV=1	A8K3C3_HUMAN (+17)	58 kDa		0	0.19118	0.217	0.21687		0	3	3	6
70	Annexin OS=Homo sapiens GN=ANXA2 PE=3 SV=1	A0A024R5Z7_HUMAN (+13)	39 kDa		0	0.18959	0.33676	0.28058		0	2	3	5
71	Chaperonin containing TCP1, subunit 7 (Eta) variant (Fragment) OS=Homo sapiens PE=2 SV=1	Q53HV2_HUMAN (+26)	59 kDa		0	0.18659	0.066841	0.21125		0	3	1	6
72	Chaperonin containing TCP1, subunit 8 (Theta) variant (Fragment) OS=Homo sapiens PE=2 SV=1	Q53HU0_HUMAN (+3)	60 kDa		0	0.18548	0.13658	0.4443		0	3	2	11
73	Ubiquitin carboxyl-terminal hydrolase OS=Homo sapiens GN=UCHL5 PE=1 SV=1	Q5LJA5_HUMAN (+36)	40 kDa		0	0.18079	0	0.045211		0	2	0	1
74	Transcription activator BRG1 OS=Homo sapiens GN=SMARCA4 PE=1 SV=1	A0A0A0MT49_HUMAN (+65)	189 kDa		0	0.17697	0	0		0	9	0	0
75	Telomere-associated protein RIF1 OS=Homo sapiens GN=RIF1 PE=1 SV=2	RIF1_HUMAN	274 kDa		0	0.17606	0	0		0	13	0	0
76	RAP1B, member of RAS oncogene family, isoform CRA_a OS=Homo sapiens GN=RAP1B PE=4 SV=1	A0A024RB87_HUMAN (+189)	21 kDa		0	0.17173	0	0.19318		0	1	0	2
77	cDNA FLJ34689 fis, clone MESAN2000815, highly similar to Homo sapiens leucine zipper protein 5 (LUZP5), mRNA OS=Homo sapiens PE=2 SV=1	B3KRQ2_HUMAN (+7)	131 kDa		0	0.16921	0	0		0	6	0	0
78	DNA repair protein RAD50 OS=Homo sapiens GN=RAD50 PE=1 SV=1	RAD50_HUMAN (+10)	154 kDa		0	0.16802	0	0		0	6	0	0
79	WAPAL protein OS=Homo sapiens GN=WAPAL PE=2 SV=1	B2RTX8_HUMAN (+4)	132 kDa		0	0.16754	0	0		0	6	0	0
80	Condensin complex subunit 3 OS=Homo sapiens GN=NCAPG PE=1 SV=1	CND3_HUMAN (+5)	114 kDa		0	0.16084	0	0.048816		0	5	0	3
81	X-ray repair complementing defective repair in Chinese hamster cells 6 (Ku autoantigen, 70kDa), isoform CRA_a OS=Homo sapiens GN=XRCC6 PE=4 SV=1	A0A024R1N4_HUMAN (+12)	70 kDa		0	0.15683	0	0		0	3	0	0
82	Eukaryotic translation initiation factor 3 subunit L OS=Homo sapiens GN=EIF3L PE=1 SV=1	B0QY89_HUMAN (+31)	71 kDa		0	0.15449	0	0.17249		0	3	0	6
83	Phosphoribosylaminoimidazole carboxylase, phosphoribosylaminoimidazole succinocarboxamide synthetase, isoform CRA_c OS=Homo sapiens GN=PAICS PE=3 SV=1	A0A024RD93_HUMAN (+5)	47 kDa		0	0.15396	0.37477	0.6104		0	2	4	10
84	Filamin-A OS=Homo sapiens GN=FLNA PE=1 SV=4	FLNA_HUMAN (+4)	281 kDa		0	0.14367	0	0.039618		0	11	0	6
85	Ubiquitin carboxyl-terminal hydrolase OS=Homo sapiens GN=USP14 PE=1 SV=2	A6NJA2_HUMAN (+28)	51 kDa		0	0.14137	0	0		0	2	0	0
86	RuvB-like 2 OS=Homo sapiens GN=RUVBL2 PE=1 SV=3	RUVB2_HUMAN (+9)	51 kDa		0	0.14105	0	0.20216		0	2	0	5
87	Cullin-4A OS=Homo sapiens GN=CUL4A PE=1 SV=1	A0A0A0MR50_HUMAN (+21)	78 kDa		0	0.14012	0	0		0	3	0	0
88	Condensin complex subunit 1 OS=Homo sapiens PE=2 SV=1	B3KMS0_HUMAN (+2)	157 kDa		0	0.1394	0	0.047377		0	6	0	4
89	Eukaryotic translation initiation factor 3 subunit E OS=Homo sapiens GN=EIF3E PE=2 SV=1	B2R806_HUMAN (+33)	52 kDa		0	0.13823	0	0.24506		0	2	0	5
90	DIS3 OS=Homo sapiens PE=2 SV=1	A8QI98_HUMAN (+4)	109 kDa		0	0.13323	0	0		0	4	0	0
91	Heat shock protein 90kDa alpha (Cytosolic), class B member 1, isoform CRA_a OS=Homo sapiens GN=HSP90AB1 PE=3 SV=1	A0A024RD80_HUMAN (+1)	83 kDa		0	0.13033	2.48	1.4959		0	3	26	29
92	T-complex protein 1 subunit beta OS=Homo sapiens GN=CCT2 PE=1 SV=4	TCPB_HUMAN (+9)	57 kDa		0	0.12491	0.67484	1.788		0	2	8	23
93	Chaperonin containing TCP1, subunit 6A (Zeta 1), isoform CRA_a OS=Homo sapiens GN=CCT6A PE=3 SV=1	A0A024RDL1_HUMAN (+14)	58 kDa		0	0.12392	0.068396	0.064502		0	2	1	2
94	cDNA FLJ76877, highly similar to Homo sapiens superkiller viralicidic activity 2-like 2 (SKIV2L2), mRNA OS=Homo sapiens PE=2 SV=1	A8K6I4_HUMAN (+40)	118 kDa		0	0.12284	0	0		0	4	0	0
95	Capping protein (Actin filament) muscle Z-line, beta, isoform CRA_a OS=Homo sapiens GN=CAPZB PE=1 SV=1	B1AK87_HUMAN (+101)	29 kDa		0	0.12052	0.45854	0.062732		0	1	2	1
96	ATP citrate lyase, isoform CRA_b OS=Homo sapiens GN=ACLY PE=4 SV=1	A0A024R1T9_HUMAN (+9)	121 kDa		0	0.11965	0	0.16904		0	4	0	10
97	cDNA FLJ54438, highly similar to Homeobox and leucine zipper protein Homez OS=Homo sapiens PE=2 SV=1	B4DLB7_HUMAN (+14)	61 kDa		0	0.11759	0	0		0	2	0	0
98	Exportin-1 OS=Homo sapiens GN=XPO1 PE=1 SV=1	XPO1_HUMAN (+7)	123 kDa		0	0.11706	0	0.1651		0	4	0	10
99	GTF3C4 protein (Fragment) OS=Homo sapiens GN=GTF3C4 PE=2 SV=1	Q05CN7_HUMAN (+37)	63 kDa		0	0.11435	0	0		0	2	0	0
100	Sister chromatid cohesion protein PDS5 homolog B OS=Homo sapiens GN=PDS5B PE=1 SV=1	PDS5B_HUMAN (+8)	165 kDa		0	0.10946	0	0		0	4	0	0
101	Capping protein (Actin filament) muscle Z-line, alpha 1, isoform CRA_a OS=Homo sapiens GN=CAPZA1 PE=4 SV=1	A0A024R0E5_HUMAN (+7)	33 kDa		0	0.10722	0.12171	0.18484		0	1	1	3
102	Condensin-2 complex subunit D3 OS=Homo sapiens GN=NCAPD3 PE=1 SV=2	CNDD3_HUMAN	169 kDa		0	0.10661	0	0		0	5	0	0
103	Ribosomal protein L5 OS=Homo sapiens GN=RPL5 PE=2 SV=1	A2RUM7_HUMAN (+11)	34 kDa		0	0.10262	1.0925	0.24655		0	1	7	4
104	Heat shock cognate 71 kDa protein OS=Homo sapiens GN=HSPA8 PE=1 SV=1	HSP7C_HUMAN (+35)	71 kDa		0.10637	0.10066	0.44934	0.35653		1	2	7	10
105	SHC SH2-domain binding protein 1, isoform CRA_a OS=Homo sapiens GN=SHCBP1 PE=4 SV=1	A0A024R6R1_HUMAN (+7)	76 kDa		0	0.094106	0	0		0	2	0	0
106	Fructose-bisphosphate aldolase A OS=Homo sapiens GN=ALDOA PE=1 SV=2	ALDOA_HUMAN (+6)	39 kDa		0	0.089096	0.59754	0.21008		0	1	5	4
107	DNA mismatch repair protein Msh6 OS=Homo sapiens GN=MSH6 PE=1 SV=1	A0A087WWJ1_HUMAN (+7)	121 kDa		0	0.088364	0	0		0	3	0	0
108	Condensin complex subunit 2 OS=Homo sapiens PE=2 SV=1	A8K4T8_HUMAN (+13)	83 kDa		0	0.086034	0	0		0	2	0	0
109	cDNA FLJ44920 fis, clone BRAMY3011501, highly similar to Heterogeneous nuclear ribonucleoprotein U OS=Homo sapiens PE=2 SV=1	B3KX72_HUMAN (+25)	83 kDa		0	0.085443	0.047559	0.044475		0	2	1	2
110	RNA-binding protein 25 OS=Homo sapiens GN=RBM25 PE=1 SV=3	RBM25_HUMAN (+68)	100 kDa		0.075019	0.070519	0	0		1	2	0	0
111	RuvB-like 1 (Fragment) OS=Homo sapiens GN=RUVBL1 PE=2 SV=1	B5BUB1_HUMAN (+27)	50 kDa		0	0.069716	0	0.16002		0	1	0	4
112	cDNA FLJ51711, highly similar to T-complex protein 1 subunit epsilon OS=Homo sapiens PE=2 SV=1	B4DE30_HUMAN (+12)	52 kDa		0	0.067889	0.33895	0.53941		0	1	4	10
113	cDNA, FLJ92896, highly similar to Homo sapiens proteasome (prosome, macropain) 26S subunit, non-ATPase, 1 (PSMD1), mRNA OS=Homo sapiens PE=2 SV=1	B2R6D0_HUMAN (+16)	106 kDa		0	0.066663	0	0		0	2	0	0
114	Eukaryotic translation initiation factor 3 subunit A OS=Homo sapiens GN=EIF3A PE=1 SV=1	EIF3A_HUMAN (+10)	167 kDa		0	0.063641	0	0.14485		0	3	0	12
115	Importin subunit alpha-3 OS=Homo sapiens GN=KPNA4 PE=1 SV=1	IMA3_HUMAN (+34)	58 kDa		0	0.060373	0.14094	0.13679		0	1	2	3
116	cDNA FLJ51771, highly similar to SWI/SNF-related matrix-associatedactin-dependent regulator of chromatin subfamily A member5 (EC 3.6.1.-) OS=Homo sapiens PE=2 SV=1	B4DZC0_HUMAN (+12)	117 kDa		0	0.060323	0	0		0	2	0	0
117	Probable ATP-dependent RNA helicase DDX46 OS=Homo sapiens GN=DDX46 PE=1 SV=1	A0A0C4DG89_HUMAN (+30)	117 kDa		0.19704	0.059917	0.033541	0.015381		3	2	1	1
118	SWI/SNF related, matrix associated, actin dependent regulator of chromatin, subfamily c, member 1 OS=Homo sapiens GN=SMARCC1 PE=2 SV=1	Q58EY4_HUMAN (+2)	123 kDa		0	0.057215	0	0		0	2	0	0
119	Elongation factor 1-delta OS=Homo sapiens GN=EEF1D PE=1 SV=1	A0A087X1X7_HUMAN (+20)	69 kDa		0	0.050308	0.057104	0.053609		0	1	1	2
120	Peroxisome proliferator activated receptor interacting complex protein OS=Homo sapiens GN=PRIC295 PE=2 SV=1	E1NZA1_HUMAN (+7)	293 kDa		0	0.048061	0	0.085507		0	4	0	10
121	Eukaryotic translation initiation factor 3 subunit B OS=Homo sapiens GN=EIF3S9 PE=3 SV=1	A0A024R821_HUMAN (+1)	92 kDa		0	0.037591	0.042669	0.17728		0	1	1	8
122	Eukaryotic translation initiation factor 3 subunit C OS=Homo sapiens GN=EIF3S8 PE=3 SV=1	A0A024QYU9_HUMAN (+32)	105 kDa		0	0.033	0.037459	0.19779		0	1	1	10
123	Putative uncharacterized protein DKFZp686O0870 (Fragment) OS=Homo sapiens GN=DKFZp686O0870 PE=2 SV=1	Q6AWA4_HUMAN (+5)	238 kDa		0	0.029273	0	0		0	2	0	0
124	Fatty acid synthase OS=Homo sapiens GN=FASN PE=1 SV=3	FAS_HUMAN	273 kDa		0	0.02546	0.20063	0.82177		0	2	12	71
125	Valyl-tRNA synthetase, isoform CRA_a OS=Homo sapiens GN=VARS PE=3 SV=1	A0A024RCN6_HUMAN (+3)	140 kDa		0	0.024689	0.028025	0.15893		0	1	1	11
126	HECT, UBA and WWE domain containing 1, isoform CRA_c OS=Homo sapiens GN=HUWE1 PE=4 SV=1	A0A024R9U8_HUMAN (+8)	481 kDa		0	0.021703	0.032957	0.1662		0	3	4	38
127	Heat shock protein HSP 90-alpha OS=Homo sapiens GN=HSP90AA1 PE=1 SV=5	HS90A_HUMAN (+1)	85 kDa		0	0	2.152	1.1081		0	0	15	13
128	Exportin-2 OS=Homo sapiens GN=CSE1L PE=1 SV=3	XPO2_HUMAN (+7)	110 kDa		0	0	0.14931	1.3277		0	0	4	35
129	Elongation factor 2 OS=Homo sapiens GN=EEF2 PE=1 SV=4	EF2_HUMAN (+11)	95 kDa		0	0	1.5037	0.82177		0	0	23	25
130	Ubiquitin-activating enzyme E1 (A1S9T and BN75 temperature sensitivity complementing), isoform CRA_a OS=Homo sapiens GN=UBE1 PE=3 SV=1	A0A024R1A3_HUMAN (+1)	118 kDa		0	0	0.4232	0.51265		0	0	10	23
131	L-lactate dehydrogenase A chain OS=Homo sapiens GN=LDHA PE=1 SV=2	LDHA_HUMAN (+1)	37 kDa		0	0	1.9131	0.87731		0	0	9	10
132	D-3-phosphoglycerate dehydrogenase OS=Homo sapiens GN=PHGDH PE=1 SV=4	SERA_HUMAN (+1)	57 kDa		0	0	0.48583	0.73538		0	0	5	14
133	Alanine--tRNA ligase, cytoplasmic OS=Homo sapiens GN=AARS PE=1 SV=2	SYAC_HUMAN (+2)	107 kDa		0	0	0.37574	0.26517		0	0	9	13
134	Diablo homolog, mitochondrial OS=Homo sapiens GN=DIABLO PE=1 SV=1	DBLOH_HUMAN (+1)	27 kDa		0	0	0	2.5874		0	0	0	9
135	Epididymis tissue sperm binding protein Li 3a OS=Homo sapiens PE=1 SV=1	E9KL35_HUMAN (+44)	35 kDa		0	0	1.2744	1.2311		0	0	8	12
136	Carbamoyl-phosphate synthetase 1, mitochondrial, isoform CRA_a OS=Homo sapiens GN=CPS1 PE=3 SV=1	A0A024R454_HUMAN (+4)	165 kDa		0	0	0.28986	0.10659		0	0	11	9
137	Importin-7 OS=Homo sapiens GN=IPO7 PE=1 SV=1	IPO7_HUMAN (+17)	120 kDa		0	0	0	0.36995		0	0	0	17
138	Peptidyl-prolyl cis-trans isomerase OS=Homo sapiens PE=2 SV=1	A8K486_HUMAN (+20)	18 kDa		0	0	3.5539	2.0379		0	0	7	8
139	cDNA, FLJ95650, highly similar to Homo sapiens karyopherin (importin) beta 1 (KPNB1), mRNA OS=Homo sapiens PE=2 SV=1	B2RBR9_HUMAN (+9)	97 kDa		0	0	0.040606	0.55487		0	0	1	20
140	Phosphoglycerate kinase 1 OS=Homo sapiens GN=PGK1 PE=1 SV=3	PGK1_HUMAN (+3)	45 kDa		0	0	0.77997	0.57453		0	0	7	9
141	Serine/threonine-protein phosphatase 2A 65 kDa regulatory subunit A alpha isoform OS=Homo sapiens GN=PPP2R1A PE=1 SV=4	2AAA_HUMAN (+31)	65 kDa		0	0	0.33513	0.49287		0	0	5	12
142	Glucose-6-phosphate 1-dehydrogenase OS=Homo sapiens PE=2 SV=1	A8K8D9_HUMAN (+4)	59 kDa		0	0	0.46068	0.39508		0	0	6	10
143	Annexin A1 OS=Homo sapiens GN=ANXA1 PE=1 SV=2	ANXA1_HUMAN (+3)	39 kDa		0	0	1.7595	0.60178		0	0	11	9
144	Peroxiredoxin-6 OS=Homo sapiens GN=PRDX6 PE=1 SV=3	PRDX6_HUMAN (+3)	25 kDa		0	0	1.6931	0.95368		0	0	7	8
145	cDNA FLJ78448, highly similar to Homo sapiens argininosuccinate synthetase (ASS), transcript variant 1, mRNA OS=Homo sapiens PE=2 SV=1	A8KAP9_HUMAN (+4)	47 kDa		0	0	0.37978	0.47061		0	0	4	8
146	Profilin-1 OS=Homo sapiens GN=PFN1 PE=1 SV=2	PROF1_HUMAN (+6)	15 kDa		0	0	1.5068	1.3119		0	0	4	6
147	HCG1991735, isoform CRA_a OS=Homo sapiens GN=hCG_1991735 PE=4 SV=1	A0A024RC65_HUMAN (+3)	189 kDa		0	0	0.020778	0.21193		0	0	1	18
148	14-3-3 protein zeta/delta OS=Homo sapiens GN=YWHAZ PE=1 SV=1	1433Z_HUMAN (+38)	28 kDa		0	0	1.4572	0.81442		0	0	7	8
149	cDNA, FLJ94517, highly similar to Homo sapiens baculoviral IAP repeat-containing 4 (BIRC4), mRNA OS=Homo sapiens PE=2 SV=1	B2R9R2_HUMAN	57 kDa		0	0	0	0.59808		0	0	0	13
150	Adenylyl cyclase-associated protein OS=Homo sapiens GN=CAP1 PE=3 SV=1	D3DPU2_HUMAN (+3)	52 kDa		0	0	0.15867	0.68112		0	0	2	11
151	Coatomer subunit gamma-1 OS=Homo sapiens GN=COPG1 PE=1 SV=1	COPG1_HUMAN (+7)	98 kDa		0	0	0.040374	0.26783		0	0	1	12
152	14-3-3 protein epsilon OS=Homo sapiens GN=YWHAE PE=1 SV=1	1433E_HUMAN (+91)	29 kDa		0	0	1.0963	0.75639		0	0	5	7
153	Importin-9 OS=Homo sapiens GN=IPO9 PE=1 SV=3	IPO9_HUMAN (+13)	116 kDa		0	0	0.068942	0.24058		0	0	1	11
154	Cytosolic phospholipase A2 OS=Homo sapiens GN=PLA2G4A PE=1 SV=2	PA24A_HUMAN (+2)	85 kDa		0	0	0	0.22349		0	0	0	9
155	Coatomer subunit alpha OS=Homo sapiens GN=COPA PE=1 SV=2	COPA_HUMAN	138 kDa		0	0	0	0.14519		0	0	0	10
156	ATP-dependent 6-phosphofructokinase, liver type OS=Homo sapiens GN=PFKL PE=1 SV=6	PFKAL_HUMAN (+3)	85 kDa		0	0	0.19697	0.11511		0	0	4	5
157	Obg-like ATPase 1 OS=Homo sapiens GN=OLA1 PE=1 SV=1	J3KQ32_HUMAN (+15)	47 kDa		0	0	0.27209	0.22318		0	0	3	5
158	Chloride intracellular channel protein 1 OS=Homo sapiens GN=CLIC1 PE=1 SV=4	CLIC1_HUMAN (+6)	27 kDa		0	0	0.50636	0.69953		0	0	3	7
159	RAN binding protein 5, isoform CRA_d OS=Homo sapiens GN=RANBP5 PE=4 SV=1	A0A024RDY0_HUMAN (+12)	124 kDa		0	0	0	0.16476		0	0	0	9
160	Coatomer subunit beta OS=Homo sapiens GN=COPB1 PE=1 SV=3	COPB_HUMAN (+13)	107 kDa		0	0	0	0.19379		0	0	0	10
161	CTP synthase 1 OS=Homo sapiens GN=CTPS1 PE=1 SV=2	PYRG1_HUMAN (+5)	67 kDa		0	0	0	0.25932		0	0	0	7
162	Ribosomal protein L23, isoform CRA_b OS=Homo sapiens GN=RPL23 PE=3 SV=1	A0A024R1Q8_HUMAN (+88)	15 kDa		0	0	1.0284	0.47161		0	0	3	3
163	ADP-ribosylation factor 3, isoform CRA_b OS=Homo sapiens GN=ARF3 PE=3 SV=1	A0A024R0Y6_HUMAN (+159)	21 kDa		0	0	0.42632	1.0409		0	0	2	6
164	Adenosylhomocysteinase OS=Homo sapiens GN=AHCY PE=1 SV=4	SAHH_HUMAN (+5)	48 kDa		0	0	0.26729	0.32912		0	0	3	7
165	14-3-3 protein beta/alpha OS=Homo sapiens GN=YWHAB PE=1 SV=3	1433B_HUMAN (+35)	28 kDa		0	0	1.1539	0.41468		0	0	5	4
166	Glutamine--fructose-6-phosphate aminotransferase [isomerizing] 1 OS=Homo sapiens GN=GFPT1 PE=1 SV=3	GFPT1_HUMAN (+25)	79 kDa		0	0	0.15669	0.21288		0	0	3	6
167	Heat shock 60kDa protein 1 (Chaperonin), isoform CRA_a OS=Homo sapiens GN=HSPD1 PE=3 SV=1	A0A024R3X4_HUMAN (+22)	61 kDa		0	0	0.064875	0.2449		0	0	1	7
168	Neuroblastoma RAS viral (V-ras) oncogene homolog OS=Homo sapiens GN=NRAS PE=2 SV=1	Q5U091_HUMAN (+48)	21 kDa		0	0	0	0.78044		0	0	0	6
169	Importin subunit alpha OS=Homo sapiens PE=2 SV=1	A8K7D9_HUMAN (+4)	58 kDa		0	0	0	0.40771		0	0	0	10
170	Flavin reductase (NADPH) OS=Homo sapiens GN=BLVRB PE=1 SV=3	BLVRB_HUMAN (+8)	22 kDa		0	0	0.91437	0.41931		0	0	3	4
171	Pyruvate kinase OS=Homo sapiens GN=PKM PE=1 SV=1	B4DNK4_HUMAN (+7)	50 kDa		0	0	0.25509	0.16121		0	0	3	4
172	Programmed cell death 6-interacting protein OS=Homo sapiens GN=PDCD6IP PE=1 SV=1	PDC6I_HUMAN (+1)	96 kDa		0	0	0	0.12306		0	0	0	6
173	14-3-3 protein gamma OS=Homo sapiens GN=YWHAG PE=1 SV=2	1433G_HUMAN (+33)	28 kDa		0	0	1.1419	0.52366		0	0	4	4
174	Proteasome (Prosome, macropain) activator subunit 3 (PA28 gamma Ki), isoform CRA_a OS=Homo sapiens GN=PSME3 PE=4 SV=1	A0A024R203_HUMAN (+35)	31 kDa		0	0	0.12976	0.36854		0	0	1	5
175	Cystathionine beta-synthase OS=Homo sapiens GN=CBS PE=1 SV=2	CBS_HUMAN (+3)	61 kDa		0	0	0.065477	0.20635		0	0	1	6
176	cDNA FLJ56381, highly similar to Dynamin-1-like protein (EC 3.6.5.5) OS=Homo sapiens PE=2 SV=1	B4DYR6_HUMAN (+37)	85 kDa		0	0	0	0.089823		0	0	0	4
177	Methylenetetrahydrofolate dehydrogenase (NADP+ dependent) 1, methenyltetrahydrofolate cyclohydrolase, formyltetrahydrofolate synthetase, isoform CRA_a OS=Homo sapiens GN=MTHFD1 PE=3 SV=1	A0A024R652_HUMAN (+6)	102 kDa		0	0	0.12037	0.095014		0	0	3	5
178	14-3-3 protein theta OS=Homo sapiens GN=YWHAQ PE=1 SV=1	1433T_HUMAN (+75)	28 kDa		0	0	0.48787	0.42099		0	0	2	4
179	Inositol monophosphatase 2 OS=Homo sapiens GN=IMPA2 PE=1 SV=1	IMPA2_HUMAN (+12)	31 kDa		0	0	0.26927	0.27444		0	0	2	4
180	Calpain-2 catalytic subunit OS=Homo sapiens GN=CAPN2 PE=1 SV=6	CAN2_HUMAN (+5)	80 kDa		0	0	0.049424	0.15065		0	0	1	6
181	60S ribosomal protein L10 OS=Homo sapiens GN=RPL10 PE=1 SV=2	F8W7C6_HUMAN (+1)	19 kDa		0	0	0	0.52481		0	0	0	4
182	Purine nucleoside phosphorylase OS=Homo sapiens GN=PNP PE=1 SV=2	PNPH_HUMAN (+2)	32 kDa		0	0	0.58142	0.12028		0	0	4	2
183	Macrophage migration inhibitory factor (Fragment) OS=Homo sapiens GN=MIF PE=1 SV=1	I4AY87_HUMAN (+12)	12 kDa		0	0	0.75563	0.34651		0	0	2	2
184	cDNA FLJ39243 fis, clone OCBBF2008283, highly similar to Protein NDRG1 OS=Homo sapiens PE=2 SV=1	B3KU62_HUMAN (+6)	39 kDa		0	0	0.10351	0.28154		0	0	1	4
185	Transportin 1, isoform CRA_a OS=Homo sapiens GN=TNPO1 PE=4 SV=1	A0A024RAM0_HUMAN (+21)	102 kDa		0	0	0	0.054701		0	0	0	3
186	Trifunctional purine biosynthetic protein adenosine-3 OS=Homo sapiens GN=GART PE=1 SV=1	PUR2_HUMAN (+2)	108 kDa		0	0	0	0.07025		0	0	0	4
187	L-lactate dehydrogenase B chain OS=Homo sapiens GN=LDHB PE=1 SV=2	LDHB_HUMAN (+19)	37 kDa		0	0	0.49819	0.22846		0	0	3	3
188	Cell growth-inhibiting protein 34 OS=Homo sapiens PE=2 SV=1	Q08ES8_HUMAN (+108)	20 kDa		0	0	0.4368	0.2003		0	0	2	2
189	Cofilin-1 OS=Homo sapiens GN=CFL1 PE=1 SV=3	COF1_HUMAN (+20)	19 kDa		0	0	0.78349	0.21914		0	0	3	2
190	Glutaredoxin-3 OS=Homo sapiens GN=GLRX3 PE=1 SV=2	GLRX3_HUMAN (+4)	37 kDa		0	0	0.10663	0.16		0	0	1	3
191	ATP-dependent 6-phosphofructokinase, platelet type OS=Homo sapiens GN=PFKP PE=1 SV=2	PFKAP_HUMAN (+2)	86 kDa		0	0	0.14373	0.11414		0	0	1	4
192	60S ribosomal protein L13 OS=Homo sapiens GN=RPL13 PE=2 SV=1	A8K4C8_HUMAN (+2)	24 kDa		0	0	0.16646	0.26195		0	0	1	3
193	cDNA, FLJ93988, highly similar to Homo sapiens baculoviral IAP repeat-containing 2 (BIRC2), mRNA OS=Homo sapiens PE=2 SV=1	B2R8N8_HUMAN (+6)	70 kDa		0	0	0	0.11124		0	0	0	4
194	cDNA FLJ76282, highly similar to Homo sapiens proteasome (prosome, macropain) 26S subunit, non-ATPase, 5 (PSMD5), mRNA OS=Homo sapiens PE=2 SV=1	A8K4T6_HUMAN (+6)	56 kDa		0	0	0	0.18186		0	0	0	5
195	MMS19 nucleotide excision repair protein homolog OS=Homo sapiens GN=MMS19 PE=1 SV=2	MMS19_HUMAN (+2)	113 kDa		0	0	0	0.032374		0	0	0	2
196	40S ribosomal protein S7 OS=Homo sapiens GN=RPS7 PE=1 SV=1	RS7_HUMAN (+91)	22 kDa		0	0	0.39328	0.18035		0	0	2	2
197	60S ribosomal protein L24 OS=Homo sapiens GN=RPL24 PE=1 SV=1	C9JNW5_HUMAN (+53)	18 kDa		0	0	0.23204	0.38434		0	0	1	3
198	Ribonucleoside-diphosphate reductase OS=Homo sapiens PE=2 SV=1	B4DNN4_HUMAN (+11)	86 kDa		0	0	0.04571	0.088717		0	0	1	4
199	Phosphoribosylformylglycinamidine synthase (FGAR amidotransferase), isoform CRA_b OS=Homo sapiens GN=PFAS PE=2 SV=1	A8K8N7_HUMAN (+3)	145 kDa		0	0	0	0.065242		0	0	0	5
200	ADP-ribosylation factor-like protein 1 OS=Homo sapiens GN=ARL1 PE=1 SV=1	ARL1_HUMAN (+33)	20 kDa		0	0	0	0.19668		0	0	0	2
201	Proteasome subunit alpha type-5 OS=Homo sapiens GN=PSMA5 PE=1 SV=3	PSA5_HUMAN (+91)	26 kDa		0	0	0	0.14829		0	0	0	2
202	Ribonuclease/angiogenin inhibitor 1, isoform CRA_a OS=Homo sapiens GN=RNH1 PE=4 SV=1	A0A024RC87_HUMAN (+5)	49 kDa		0	0	0.16613	0.076184		0	0	2	2
203	Pachytene checkpoint protein 2 homolog OS=Homo sapiens GN=TRIP13 PE=1 SV=2	PCH2_HUMAN (+1)	49 kDa		0	0	0.081889	0.21495		0	0	1	5
204	Asparagine synthetase [glutamine-hydrolyzing] OS=Homo sapiens GN=ASNS PE=1 SV=4	ASNS_HUMAN (+12)	64 kDa		0	0	0	0.088954		0	0	0	3
205	TNF receptor-associated factor 2, isoform CRA_a OS=Homo sapiens GN=TRAF2 PE=4 SV=1	A0A024R8H5_HUMAN (+2)	56 kDa		0	0	0	0.067039		0	0	0	2
206	Tubulin-specific chaperone D OS=Homo sapiens GN=TBCD PE=1 SV=1	J3KR97_HUMAN (+3)	137 kDa		0	0	0.02885	0.040643		0	0	1	3
207	Proliferating cell nuclear antigen OS=Homo sapiens GN=PCNA PE=1 SV=1	PCNA_HUMAN (+43)	29 kDa		0	0	0.29508	0.063972		0	0	2	1
208	Protein diaphanous homolog 1 OS=Homo sapiens GN=DIAPH1 PE=1 SV=1	A0A0G2JH68_HUMAN (+8)	141 kDa		0	0	0	0.066859		0	0	0	5
209	Archain 1, isoform CRA_b OS=Homo sapiens GN=ARCN1 PE=2 SV=1	B0YIW5_HUMAN (+7)	57 kDa		0	0	0	0.10096		0	0	0	3
210	Importin subunit alpha OS=Homo sapiens PE=2 SV=1	B4DII5_HUMAN (+47)	60 kDa		0	0	0	0.062631		0	0	0	2
211	Hypoxanthine-guanine phosphoribosyltransferase OS=Homo sapiens GN=HPRT1 PE=1 SV=2	HPRT_HUMAN (+9)	25 kDa		0	0	0	0.25782		0	0	0	3
212	cDNA, FLJ94557, highly similar to Homo sapiens FK506 binding protein 4, 59kDa (FKBP4), mRNA OS=Homo sapiens PE=2 SV=1	B2R9U2_HUMAN (+10)	52 kDa		0	0	0	0.11213		0	0	0	3
213	HLA-B associated transcript 3, isoform CRA_a OS=Homo sapiens GN=BAT3 PE=1 SV=1	A0A024RCR6_HUMAN (+45)	119 kDa		0	0	0	0.030861		0	0	0	2
214	Isocitrate dehydrogenase [NADP] OS=Homo sapiens PE=2 SV=1	B2R5M8_HUMAN (+8)	47 kDa		0	0	0.085252	0.080943		0	0	1	2
215	Moesin OS=Homo sapiens GN=MSN PE=1 SV=3	MOES_HUMAN (+31)	68 kDa		0	0	0.18357	0		0	0	3	0
216	Eukaryotic translation initiation factor 3 subunit M OS=Homo sapiens GN=EIF3M PE=1 SV=1	EIF3M_HUMAN (+34)	43 kDa		0	0	0	0.13902		0	0	0	2
217	40S ribosomal protein S27 OS=Homo sapiens GN=RPS27 PE=1 SV=3	RS27_HUMAN (+71)	9 kDa		0	0	0	0.86374		0	0	0	3
218	HCG30204, isoform CRA_a OS=Homo sapiens GN=hCG_30204 PE=4 SV=1	A0A024R0Y2_HUMAN (+38)	257 kDa		0	0	0	0.021277		0	0	0	3
219	Exportin, tRNA (Nuclear export receptor for tRNAs), isoform CRA_a OS=Homo sapiens GN=XPOT PE=4 SV=1	A0A024RB67_HUMAN (+31)	71 kDa		0	0	0	0.11011		0	0	0	4
220	cDNA, FLJ93752, highly similar to Homo sapiens phosphoribosyl pyrophosphate synthetase 2 (PRPS2), mRNA OS=Homo sapiens PE=2 SV=1	B2R860_HUMAN (+29)	35 kDa		0	0	0	0.11083		0	0	0	2
221	Annexin A7 OS=Homo sapiens GN=ANXA7 PE=1 SV=3	ANXA7_HUMAN (+13)	53 kDa		0	0	0	0.071163		0	0	0	2
222	Replication protein A 70 kDa DNA-binding subunit OS=Homo sapiens GN=RPA1 PE=1 SV=2	RFA1_HUMAN (+13)	68 kDa		0	0	0	0.054603		0	0	0	2
223	cDNA FLJ32140 fis, clone PLACE5000058, highly similar to Importin-4 OS=Homo sapiens PE=2 SV=1	B3KPS9_HUMAN (+17)	103 kDa		0	0	0	0.054273		0	0	0	3
224	Ubiquitin-conjugating enzyme E2 N OS=Homo sapiens GN=UBE2N PE=1 SV=1	UBE2N_HUMAN (+64)	17 kDa		0	0	0.2383	0.24007		0	0	1	2
225	ARP3 actin-related protein 3 homolog (Yeast), isoform CRA_a OS=Homo sapiens GN=ACTR3 PE=3 SV=1	A0A024RAI1_HUMAN (+110)	47 kDa		0	0	0.084034	0.079747		0	0	1	2
226	Protein disulfide-isomerase OS=Homo sapiens GN=P4HB PE=3 SV=1	A0A024R8S5_HUMAN (+16)	57 kDa		0	0	0.14294	0.031859		0	0	2	1
227	cDNA FLJ60299, highly similar to Rab GDP dissociation inhibitor beta OS=Homo sapiens PE=2 SV=1	B4DLV7_HUMAN (+26)	51 kDa		0	0	0.16011	0.035571		0	0	2	1
228	Zinc finger protein 90 OS=Homo sapiens GN=ZNF90 PE=4 SV=2	A0A087WZ27_HUMAN (+100)	14 kDa		0	0	0	0.2913		0	0	0	2
229	Twinfilin-1 OS=Homo sapiens GN=TWF1 PE=1 SV=3	TWF1_HUMAN (+18)	40 kDa		0	0	0	0.14743		0	0	0	3
230	Eukaryotic translation initiation factor 3 subunit G OS=Homo sapiens GN=EIF3G PE=2 SV=1	A8K5K5_HUMAN (+66)	36 kDa		0	0	0	0.10752		0	0	0	2
231	cDNA FLJ52854, highly similar to Sequestosome-1 OS=Homo sapiens PE=2 SV=1	B4E3V2_HUMAN (+6)	32 kDa		0	0	0	0.12118		0	0	0	2
232	Plastin-3 OS=Homo sapiens GN=PLS3 PE=1 SV=1	A0A0A0MSQ0_HUMAN (+160)	69 kDa		0	0	0	0.053609		0	0	0	2
233	60S ribosomal protein L27a OS=Homo sapiens GN=RPL27A PE=1 SV=1	E9PJD9_HUMAN (+60)	10 kDa		0	0	0	0.44405		0	0	0	2
234	40S ribosomal protein S8 OS=Homo sapiens GN=RPS8 PE=2 SV=1	Q5JR94_HUMAN (+129)	24 kDa		0	0	0	0.16317		0	0	0	2
235	Translation initiation factor eIF-2B subunit delta OS=Homo sapiens GN=EIF2B4 PE=1 SV=1	A0A087WTA5_HUMAN (+44)	57 kDa		0	0	0	0.06502		0	0	0	2
236	Serpin peptidase inhibitor, clade B (Ovalbumin), member 5, isoform CRA_b OS=Homo sapiens GN=SERPINB5 PE=3 SV=1	A0A024R2B6_HUMAN (+17)	42 kDa		0	0	0	0.090178		0	0	0	2
237	Alpha-1,4 glucan phosphorylase OS=Homo sapiens PE=2 SV=1	B2R825_HUMAN (+75)	97 kDa		0	0	0	0.037911		0	0	0	2
238	Sialic acid synthase OS=Homo sapiens GN=NANS PE=1 SV=2	SIAS_HUMAN (+28)	40 kDa		0	0	0.20581	0		0	0	2	0
239	6-phosphogluconolactonase OS=Homo sapiens GN=PGLS PE=1 SV=2	6PGL_HUMAN (+13)	28 kDa		0	0	0	0.14182		0	0	0	2
240	cDNA FLJ56618, highly similar to Ribosomal protein S6 kinase alpha-3 (EC 2.7.11.1) OS=Homo sapiens PE=2 SV=1	B4DG22_HUMAN (+148)	81 kDa		0	0	0	0.045862		0	0	0	2
241	V-type proton ATPase catalytic subunit A (Fragment) OS=Homo sapiens GN=ATP6V1A PE=1 SV=5	C9JA17_HUMAN (+9)	20 kDa		0	0	0	0.19908		0	0	0	2

## Sheet: metadata
Database Set: 1 Database
	Database Name: the Uniprot_2016 database
		Version: unknown
		Taxonomy: All Entries
		Number of Proteins: 51374999
	Does database contain common contaminants?: unknown
Search Engine Set: 1 Search Engine
	Search Engine: Mascot
		Version: 2.4.1
		Samples: All Samples
		Fragment Tolerance: 0.20 Da (Monoisotopic)
		Parent Tolerance: 10.0 PPM (Monoisotopic)
		Fixed Modifications:
		Variable Modifications: -17 on n (Gln->pyro-Glu), +16 on M (Oxidation), +57 on C (Carbamidomethyl), +80 on STY (Phospho)
		Database: the Uniprot_2016 database (unknown version, 51374999 entries)
		Digestion Enzyme: Trypsin
		Max Missed Cleavages: 1
		Probability Model: Peptide Prophet with Delta Mass Correction (No decoys found) [all charge states]
Scaffold: Version: Scaffold_4.4.1
	Modification Metadata Set: 1031 modifications
		Source: C:\Users\Mark Skehel\Desktop\unimod.xml
		Comment:
	Protein Grouping Strategy: Experiment-wide grouping with binary peptide-protein weights
	Peptide Thresholds: 50.0% minimum
	Protein Thresholds: 20.0% minimum and 2 peptides minimum
	Peptide FDR: 6.3% (Prophet)
	Protein FDR: 0.3% (Prophet)
