# Supplementary material for: A NuRD Complex from Xenopus laevis Eggs Is Essential for DNA Replication during Early Embryogenesis
Source: Cell Rep. 2018 Feb 27;22(9):2265–78. doi: 10.1016/j.celrep.2018.02.015 (PMC5848848; doi:10.1016/j.celrep.2018.02.015)
Supplement: Table S4. Immunoprecipitation of MTA2-Associated Proteins from Staged Xenopus laevis Embryo Extracts: Mass Spectrometry Data, Related to Figure 6 — Mass spectrometry data are presented with the technical metadata. Quantitative Values (as normalized emPAI) and Exclusive Unique Peptide Counts are presented for analyses of MTA2-IPs from pre-MBT stage 6 and post-MBT stage 18 Xenopus laevis partially fractionated embryo extracts. Data are ranked by quantitative values of the pre-MBT stage 6 MTA2-IP. Molecular weight data are derived from the Uniprot_2016 database and may differ from the experimentally determined values shown in the paper. [file mmc5.xlsx]

## Sheet: data
#	Identified Proteins (133/175)	Accession Number	Molecular Weight		Stage 6 MTA2-IP	Stage 18 MTA2-IP		Stage 6 MTA2-IP	Stage 18 MTA2-IP
VMD2329 beads VMD2329-40-96712					Displaying:Quantitative Value (Normalized emPAI)	Displaying:Quantitative Value (Normalized emPAI)		Displaying:Exclusive Unique Peptide Count	Displaying:Exclusive Unique Peptide Count
1	Mta2 protein OS=Xenopus laevis GN=Mta2 PE=2 SV=1	Q4V7T0_XENLA (+1)	75 kDa		4.0346	2.6848		24	24
2	Probable histone deacetylase 1-A OS=Xenopus laevis GN=hdac1-a PE=1 SV=1	HDA1A_XENLA	55 kDa		3.294	0.98517		5	5
3	Histone deacetylase OS=Xenopus laevis GN=hdac1 PE=2 SV=1	Q7ZYT5_XENLA	55 kDa		3.0203	1.09		13	9
4	Methyl-CpG binding protein MBD3 OS=Xenopus laevis GN=MBD3 PE=2 SV=1	Q8AYP2_XENLA	32 kDa		2.314	1.4766		9	8
5	LOC100158394 protein OS=Xenopus laevis GN=LOC100158394 PE=2 SV=1	Q08AX4_XENLA	61 kDa		2.1713	0.7634		15	11
6	MGC53997 protein OS=Xenopus laevis PE=2 SV=1	Q7ZY50_XENLA	50 kDa		1.3513	1.7117		1	2
7	LOC397931 protein OS=Xenopus laevis GN=LOC397931 PE=2 SV=1	Q5U4V6_XENLA	50 kDa		1.3387	2.6517		11	15
8	Cortical granule lectin OS=Xenopus laevis GN=LOC397882 PE=2 SV=2	Q91719_XENLA	34 kDa		1.2729	0.94682		3	3
9	ATP synthase subunit beta OS=Xenopus laevis GN=atp5b PE=2 SV=1	Q7ZWR6_XENLA	56 kDa		1.2702	1.9823		11	16
10	Histone-binding protein RBBP7 OS=Xenopus laevis GN=rbbp7 PE=2 SV=1	RBBP7_XENLA	48 kDa		1.2644	1.0652		10	11
11	LOC100101274 protein OS=Xenopus laevis GN=LOC100101274 PE=2 SV=1	Q5U4L0_XENLA	35 kDa		1.2238	2.4595		7	10
12	Tubulin beta-4 chain OS=Xenopus laevis GN=tubb4 PE=2 SV=1	TBB4_XENLA	50 kDa		1.1914	1.8752		1	2
13	Rpls3-b protein OS=Xenopus laevis GN=rpls3-b PE=2 SV=1	Q7ZYT3_XENLA (+1)	27 kDa		1.1796	1.3344		6	8
14	ATP synthase subunit alpha OS=Xenopus laevis GN=atp5a1 PE=2 SV=1	Q68EY5_XENLA	60 kDa		1.1707	1.1728		12	14
15	MGC82151 protein OS=Xenopus laevis GN=rps25 PE=2 SV=1	Q6DJJ1_XENLA (+5)	14 kDa		1.0882	0		3	0
16	Mi-2 histone deacetylase complex protein 66 OS=Xenopus laevis GN=LOC398154 PE=2 SV=1	B7ZQE1_XENLA (+1)	46 kDa		1.0228	0.54838		5	4
17	Elongation factor 1-beta OS=Xenopus laevis GN=eef1b PE=1 SV=3	EF1B_XENLA	25 kDa		1.0062	0.55958		5	4
18	MGC82602 protein OS=Xenopus laevis GN=MGC82602 PE=2 SV=1	Q6GPU5_XENLA	16 kDa		0.94279	1.0433		3	4
19	ATP synthase subunit alpha OS=Xenopus laevis GN=atp5a1 PE=2 SV=1	Q7SY94_XENLA	60 kDa		0.93166	1.0639		1	2
20	Hsp90beta OS=Xenopus laevis GN=hsp90ab1 PE=2 SV=1	Q6AZV1_XENLA	83 kDa		0.9192	1.4165		14	22
21	Rps16 protein OS=Xenopus laevis GN=rps16 PE=2 SV=1	Q3KQC9_XENLA (+13)	16 kDa		0.88723	0.39761		3	2
22	B230399n07 protein OS=Xenopus laevis GN=chd4 PE=2 SV=1	Q7ZWN3_XENLA	215 kDa		0.8404	0.58084		30	29
23	Histone-binding protein RBBP4-A OS=Xenopus laevis GN=rbbp4-a PE=1 SV=3	RBP4A_XENLA (+3)	48 kDa		0.82848	0.43008		2	2
24	MGC82306 protein OS=Xenopus laevis GN=rps18 PE=2 SV=1	Q6NTT2_XENLA (+8)	18 kDa		0.80557	1.2131		3	5
25	MGC79025 protein OS=Xenopus laevis GN=phb2 PE=2 SV=1	Q6DEB3_XENLA	33 kDa		0.70879	0.66603		5	6
26	60S ribosomal protein L18a OS=Xenopus laevis GN=rpl18a PE=2 SV=1	Q7SZB7_XENLA	21 kDa		0.66682	0.71757		3	4
27	Perilipin OS=Xenopus laevis GN=LOC494638 PE=2 SV=1	Q641I6_XENLA	44 kDa		0.627	0.78613		5	7
28	Rps2e protein OS=Xenopus laevis GN=rps2 PE=2 SV=1	Q7T0R9_XENLA	30 kDa		0.60235	0.92957		4	7
29	MGC82841 protein OS=Xenopus laevis GN=rps17 PE=2 SV=1	Q6GNF4_XENLA (+114)	16 kDa		0.56509	0		2	0
30	XMSS1 protein OS=Xenopus laevis GN=psmc2 PE=2 SV=1	A9ULV8_XENLA (+92)	49 kDa		0.56253	0.50554		6	7
31	Elongation factor 1-gamma-A OS=Xenopus laevis GN=eef1g-a PE=1 SV=1	EF1GA_XENLA (+1)	50 kDa		0.54768	0.18423		6	3
32	Rps14-prov protein OS=Xenopus laevis GN=rps14 PE=2 SV=1	Q6PI76_XENLA (+109)	16 kDa		0.53453	0.18019		2	1
33	Gnb2l1-prov protein OS=Xenopus laevis GN=LOC446289 PE=2 SV=1	Q8AVP6_XENLA (+1)	35 kDa		0.50737	0.37741		4	4
34	Psmc3-prov protein OS=Xenopus laevis PE=2 SV=1	Q7SZ30_XENLA	47 kDa		0.46629	0.61809		5	8
35	EEF1D protein OS=Xenopus laevis GN=EEF1D PE=2 SV=1	Q91733_XENLA	29 kDa		0.45589	0.47926		3	4
36	MGC130910 protein OS=Xenopus laevis GN=rpl7 PE=2 SV=1	Q3B8I3_XENLA	29 kDa		0.45389	0.2126		3	2
37	T-complex protein 1 subunit alpha OS=Xenopus laevis PE=2 SV=1	Q7ZXN9_XENLA (+1)	60 kDa		0.43957	0.61054		6	10
38	40S ribosomal protein S4 OS=Xenopus laevis GN=rps4 PE=2 SV=4	RS4_XENLA (+70)	30 kDa		0.43849	0.32617		3	3
39	Elongation factor 1-alpha, oocyte form OS=Xenopus laevis PE=1 SV=2	EF1A3_XENLA (+1)	50 kDa		0.43675	0.18247		5	3
40	Protein arginine N-methyltransferase 1-B OS=Xenopus laevis GN=prmt1-b PE=2 SV=1	ANM1B_XENLA (+54)	40 kDa		0.43124	0.32078		4	4
41	XlGSTS1-1 protein OS=Xenopus laevis GN=hpgds PE=2 SV=1	Q7SZA7_XENLA (+1)	23 kDa		0.36868	0.8555		2	5
42	MGC80185 protein OS=Xenopus laevis GN=psmc5 PE=2 SV=1	Q6GQB7_XENLA	47 kDa		0.36785	0.85319		4	10
43	GTP-binding nuclear protein Ran OS=Xenopus laevis GN=ran PE=1 SV=2	RAN_XENLA (+108)	24 kDa		0.34122	0.58152		2	2
44	LOC495491 protein OS=Xenopus laevis GN=LOC495491 PE=2 SV=1	Q5U4I5_XENLA	53 kDa		0.31915	0.30623		4	5
45	LOC495316 protein OS=Xenopus laevis GN=LOC495316 PE=2 SV=1	Q5U5A8_XENLA	121 kDa		0.31725	0.23599		8	9
46	MGC64447 protein OS=Xenopus laevis GN=MGC64447 PE=2 SV=1	Q05BI7_XENLA (+3)	28 kDa		0.29567	0.6581		2	5
47	MGC84231 protein OS=Xenopus laevis GN=psmd13 PE=2 SV=1	Q66IX2_XENLA	43 kDa		0.2895	0.3877		3	5
48	T-complex protein 1 subunit delta OS=Xenopus laevis GN=cct4 PE=2 SV=1	Q6GN66_XENLA	58 kDa		0.28892	0.34149		4	6
49	Cct8-prov protein OS=Xenopus laevis GN=cct8 PE=2 SV=1	Q7ZTL5_XENLA	59 kDa		0.28123	0.5426		4	9
50	MGC82702 protein OS=Xenopus laevis GN=hba-l5 PE=2 SV=1	Q6GPP8_XENLA	15 kDa		0.26468	1.5412		1	5
51	Perilipin OS=Xenopus laevis GN=plin2 PE=2 SV=1	Q6IP21_XENLA (+1)	47 kDa		0.2622	0.4337		1	3
52	DNA replication licensing factor mcm4-B OS=Xenopus laevis GN=mcm4-b PE=1 SV=3	MCM4B_XENLA	97 kDa		0.25701	0.090855		6	3
53	ATP synthase subunit gamma OS=Xenopus laevis GN=atp5c1 PE=2 SV=1	Q6INB6_XENLA (+1)	32 kDa		0.25126	0.29487		2	3
54	Thiolase-prov protein OS=Xenopus laevis GN=hadhb PE=2 SV=1	Q7ZTL0_XENLA (+62)	51 kDa		0.24357	0.11695		3	2
55	Psmd12 protein OS=Xenopus laevis GN=psmd12 PE=2 SV=1	Q6AXA3_XENLA (+1)	51 kDa		0.23904	0.47252		3	7
56	LOC495278 protein OS=Xenopus laevis GN=LOC495278 PE=2 SV=1	Q5XGK8_XENLA (+1)	52 kDa		0.23683	0.46763		2	6
57	Transitional endoplasmic reticulum ATPase OS=Xenopus laevis GN=vcp PE=1 SV=3	TERA_XENLA (+2)	89 kDa		0.2307	0.29038		5	8
58	Serine hydroxymethyltransferase OS=Xenopus laevis GN=shmt1 PE=2 SV=1	Q8AVC0_XENLA	54 kDa		0.22791	0.053197		3	1
59	Rpl12-prov protein OS=Xenopus laevis GN=rpl12 PE=2 SV=1	Q8AVW0_XENLA (+66)	18 kDa		0.22184	0.36126		1	2
60	MGC85124 protein OS=Xenopus laevis GN=alox12b PE=2 SV=1	Q5FWK8_XENLA	76 kDa		0.21538	0.16021		4	4
61	Cct2-prov protein OS=Xenopus laevis GN=cct2 PE=2 SV=1	Q8AVB7_XENLA	58 kDa		0.21149	0.27766		3	5
62	Hspd1 protein OS=Xenopus laevis GN=hspd1 PE=2 SV=1	Q6IP60_XENLA	62 kDa		0.19689	0.3807		3	7
63	MGC114813 protein OS=Xenopus laevis GN=psmc6 PE=2 SV=1	Q4QR39_XENLA (+2)	44 kDa		0.18139	0.21003		2	3
64	Peroxiredoxin 2 OS=Xenopus laevis GN=PRDX2 PE=2 SV=1	G3GBS3_XENLA (+1)	22 kDa		0.17438	0.64655		1	3
65	Adenylyl cyclase-associated protein OS=Xenopus laevis GN=cap1 PE=2 SV=1	Q6DE60_XENLA	51 kDa		0.15438	0.31606		2	5
66	Cytochrome c oxidase subunit 2 OS=Xenopus laevis GN=mt-co2 PE=3 SV=1	COX2_XENLA (+4)	26 kDa		0.14993	0.23731		1	2
67	Eukaryotic translation initiation factor 3 subunit C OS=Xenopus laevis GN=eif3c PE=2 SV=1	EIF3C_XENLA	107 kDa		0.14952	0.14117		4	5
68	LOC494706 protein OS=Xenopus laevis GN=LOC494706 PE=2 SV=1	Q4V7J3_XENLA (+1)	27 kDa		0.14303	0.22577		1	2
69	ATP synthase subunit B OS=Xenopus laevis GN=atp5f1 PE=2 SV=1	Q9IAJ7_XENLA (+1)	28 kDa		0.13784	0.3452		1	3
70	Importin subunit alpha OS=Xenopus laevis GN=kpna7 PE=2 SV=1	Q4QR45_XENLA	58 kDa		0.13706	0.21582		2	4
71	DNA helicase OS=Xenopus laevis GN=Mcm6 PE=2 SV=1	A0A090AZM4_XENLA (+2)	93 kDa		0.12825	0.062492		3	2
72	Eukaryotic translation initiation factor 3 subunit A (Fragment) OS=Xenopus laevis GN=LOC443632 PE=2 SV=1	Q6GPA3_XENLA	99 kDa		0.11916	0.088639		3	3
73	DNA replication licensing factor mcm2 OS=Xenopus laevis GN=mcm2 PE=1 SV=2	MCM2_XENLA	100 kDa		0.11807	0.028343		3	1
74	Protein arginine N-methyltransferase 5 OS=Xenopus laevis GN=prmt5 PE=1 SV=1	ANM5_XENLA (+4)	72 kDa		0.10839	0.1687		2	4
75	MGC84052 protein OS=Xenopus laevis GN=psmd7 PE=2 SV=1	Q66IY6_XENLA (+5)	37 kDa		0.10552	0.25729		1	3
76	MGC69168 protein OS=Xenopus laevis GN=slc25a13 PE=2 SV=1	Q6PCF1_XENLA	75 kDa		0.10489	0.30502		2	7
77	DNA replication licensing factor mcm7-B OS=Xenopus laevis GN=mcm7-b PE=2 SV=1	MCM7B_XENLA (+1)	82 kDa		0.095516	0		2	0
78	MGC64316 protein OS=Xenopus laevis GN=ndufa9 PE=2 SV=1	Q7SZ14_XENLA (+1)	43 kDa		0.089965	0.13898		1	2
79	Ribonucleoside-diphosphate reductase OS=Xenopus laevis GN=RRM1 PE=2 SV=1	H1A8Z1_XENLA (+2)	91 kDa		0.085697	0.13215		2	4
80	Rpl3-prov protein OS=Xenopus laevis GN=rpl3 PE=2 SV=1	Q7ZYR1_XENLA (+1)	46 kDa		0.083585	0.12878		1	2
81	MGC83495 protein OS=Xenopus laevis GN=vwa5a.2 PE=2 SV=1	Q6IND5_XENLA	94 kDa		0.082293	0.12672		2	4
82	LOC432087 protein (Fragment) OS=Xenopus laevis GN=LOC432087 PE=2 SV=1	A0AUS5_XENLA (+5)	53 kDa		0.073202	0.1123		1	2
83	MGC83563 protein OS=Xenopus laevis GN=nnt PE=2 SV=1	Q66J07_XENLA	114 kDa		0.067972	0.13195		2	5
84	MGC82894 protein OS=Xenopus laevis GN=psmd3 PE=2 SV=1	Q6GNC1_XENLA	57 kDa		0.066897	0.21674		1	4
85	Cct5-prov protein OS=Xenopus laevis GN=cct5 PE=2 SV=1	Q7ZTM0_XENLA	60 kDa		0.064498	0.39665		1	7
86	T-complex protein 1 subunit gamma OS=Xenopus laevis GN=cct3 PE=2 SV=2	TCPG_XENLA	61 kDa		0.063303	0.52786		1	9
87	Eukaryotic translation initiation factor 3 subunit D OS=Xenopus laevis GN=eif3d PE=2 SV=1	EIF3D_XENLA (+1)	64 kDa		0.059971	0.0915		1	2
88	MGC53764 protein OS=Xenopus laevis GN=rpn2 PE=2 SV=1	Q7ZWS4_XENLA	69 kDa		0.055401	0.1769		1	4
89	Ubiquitin carboxyl-terminal hydrolase OS=Xenopus laevis GN=usp5 PE=2 SV=1	A0AUT2_XENLA (+1)	93 kDa		0.04113	0.095042		1	3
90	Eef2-prov protein OS=Xenopus laevis GN=eef2.1 PE=2 SV=1	Q7ZXP8_XENLA (+2)	95 kDa		0.040069	0.060629		1	2
91	MGC83233 protein OS=Xenopus laevis GN=MGC83233 PE=2 SV=1	Q6NTK4_XENLA	99 kDa		0.038489	0.15287		1	3
92	MGC82978 protein OS=Xenopus laevis GN=aass PE=2 SV=1	Q6GN76_XENLA	103 kDa		0.03707	0.05602		1	2
93	Pyruvate carboxylase OS=Xenopus laevis GN=pc.1 PE=2 SV=1	Q6PCI8_XENLA (+1)	130 kDa		0.029336	0.044189		1	2
94	MGC83065 protein OS=Xenopus laevis GN=cand1 PE=2 SV=1	Q6DKM0_XENLA	136 kDa		0.027967	0.086238		1	4
95	MGC81129 protein OS=Xenopus laevis GN=MGC81129 PE=2 SV=1	Q6NRX6_XENLA	52 kDa		0	0.31451		0	2
96	Uncharacterized protein OS=Xenopus laevis PE=2 SV=1	Q5XH49_XENLA	51 kDa		0	0.17822		0	2
97	Alpha-1,4 glucan phosphorylase OS=Xenopus laevis GN=pygl PE=2 SV=1	Q63ZG6_XENLA	98 kDa		0	0.86365		0	19
98	MGC82638 protein OS=Xenopus laevis GN=hadha PE=2 SV=1	Q6GPS9_XENLA	82 kDa		0	0.18696		0	5
99	Rpl4-b protein OS=Xenopus laevis GN=rpl4 PE=2 SV=1	Q7SY96_XENLA (+2)	45 kDa		0	0.28114		0	3
100	LOC496165 protein OS=Xenopus laevis GN=etfa PE=2 SV=1	Q3KQG0_XENLA (+4)	35 kDa		0	0.37741		0	4
101	MGC79934 protein OS=Xenopus laevis GN=MGC79934 PE=2 SV=1	Q6NS00_XENLA	119 kDa		0	0.099282		0	3
102	Exportin-2 OS=Xenopus laevis GN=cse1l PE=2 SV=1	XPO2_XENLA	110 kDa		0	0.079828		0	3
103	MGC80207 protein OS=Xenopus laevis GN=dars PE=2 SV=1	Q6GQA7_XENLA (+1)	60 kDa		0	0.09746		0	2
104	MGC80929 protein OS=Xenopus laevis GN=psmd14 PE=2 SV=1	Q7ZX92_XENLA (+78)	35 kDa		0	0.27481		0	3
105	NADH-ubiquinone oxidoreductase chain 5 OS=Xenopus laevis GN=nad5 PE=3 SV=1	F6KDE5_XENLA (+2)	67 kDa		0	0.13411		0	3
106	MGC114631 protein OS=Xenopus laevis GN=MGC114631 PE=2 SV=1	Q498L1_XENLA (+1)	105 kDa		0	0.083406		0	3
107	14-3-3 protein zeta OS=Xenopus laevis GN=ywhaz PE=2 SV=2	1433Z_XENLA (+2)	28 kDa		0	0.3515		0	3
108	LOC734217 protein (Fragment) OS=Xenopus laevis GN=LOC734217 PE=2 SV=1	Q498F4_XENLA	56 kDa		0	0.16096		0	3
109	Acad9-prov protein OS=Xenopus laevis GN=acad9 PE=2 SV=1	Q6DDF2_XENLA	68 kDa		0	0.13112		0	3
110	MGC80011 protein OS=Xenopus laevis GN=MGC80011 PE=2 SV=1	Q6IRR7_XENLA (+1)	40 kDa		0	0.23447		0	3
111	LOC495303 protein OS=Xenopus laevis GN=vars PE=2 SV=1	Q5U5C2_XENLA	141 kDa		0	0.040818		0	2
112	MGC82808 protein OS=Xenopus laevis GN=rpl23 PE=2 SV=1	Q6GNH1_XENLA (+1)	15 kDa		0	0.44198		0	2
113	Ywhaq-prov protein OS=Xenopus laevis GN=ywhaq PE=2 SV=1	Q7ZXH6_XENLA	28 kDa		0	0.22185		0	2
114	MGC64315 protein OS=Xenopus laevis GN=rpl18 PE=2 SV=1	Q7SZA4_XENLA (+4)	22 kDa		0	0.29142		0	2
115	Dnm1l-prov protein OS=Xenopus laevis GN=dnm1l PE=2 SV=1	Q7ZWZ9_XENLA (+28)	78 kDa		0	0.074702		0	2
116	MGC85232 protein OS=Xenopus laevis GN=rpl24 PE=2 SV=1	Q66L23_XENLA (+36)	16 kDa		0	0.40705		0	2
117	MGC82093 protein OS=Xenopus laevis GN=lars PE=2 SV=1	Q6AX83_XENLA	134 kDa		0	0.042848		0	2
118	Slc25a3-prov protein OS=Xenopus laevis GN=slc25a3 PE=2 SV=1	Q7ZTJ1_XENLA (+112)	40 kDa		0	0.15003		0	2
119	Dolichyl-diphosphooligosaccharide--protein glycosyltransferase subunit 1 OS=Xenopus laevis GN=rpn1 PE=2 SV=1	Q7ZXV2_XENLA (+2)	67 kDa		0	0.086815		0	2
120	LOC443721 protein OS=Xenopus laevis GN=LOC443721 PE=2 SV=1	B7ZQH3_XENLA (+2)	43 kDa		0	0.13711		0	2
121	Adenine nucleotide translocase OS=Xenopus laevis GN=slc25a5 PE=2 SV=1	Q9I9M9_XENLA (+1)	33 kDa		0	0.18353		0	2
122	Atp1a1a.1 protein OS=Xenopus laevis GN=atp1a1a.1 PE=2 SV=1	A0JMR3_XENLA (+6)	113 kDa		0	0.051069		0	2
123	LOC495981 protein OS=Xenopus laevis GN=LOC495981 PE=2 SV=1	Q5PQ49_XENLA (+3)	16 kDa		0	0.4007		0	2
124	40S ribosomal protein S7 OS=Xenopus laevis GN=rps7 PE=2 SV=2	RS7_XENLA	22 kDa		0	0.28179		0	2
125	MGC81873 protein OS=Xenopus laevis GN=MGC81873 PE=2 SV=1	Q66J53_XENLA (+2)	46 kDa		0	0.12846		0	2
126	Xnf7 protein (Fragment) OS=Xenopus laevis GN=xnf7 PE=2 SV=1	A3KMT7_XENLA (+3)	67 kDa		0	0.087865		0	2
127	Rpl10-prov protein OS=Xenopus laevis GN=rpl10 PE=2 SV=1	Q7ZXK4_XENLA (+1)	25 kDa		0	0.25256		0	2
128	Eukaryotic translation initiation factor 3 subunit E-A OS=Xenopus laevis GN=eif3e-a PE=2 SV=1	EI3EA_XENLA (+84)	52 kDa		0	0.11305		0	2
129	MGC114789 protein OS=Xenopus laevis GN=rps15a PE=2 SV=1	Q4QR44_XENLA (+135)	15 kDa		0	0.44198		0	2
130	MGC116545 protein OS=Xenopus laevis GN=cyc1 PE=2 SV=1	Q4FZM5_XENLA (+1)	34 kDa		0	0.17716		0	2
131	MGC83201 protein OS=Xenopus laevis GN=gfpt1 PE=2 SV=1	Q6NTL6_XENLA (+2)	77 kDa		0	0.075815		0	2
132	Uqcrc2 protein OS=Xenopus laevis GN=uqcrc2 PE=2 SV=1	Q6DE33_XENLA (+3)	48 kDa		0	0.12377		0	2
133	LOC733251 protein (Fragment) OS=Xenopus laevis GN=LOC733251 PE=2 SV=1	Q4V7Z9_XENLA (+2)	74 kDa		0	0.078628		0	2

## Sheet: metadata
Database Set: 1 Database
	Database Name: the Uniprot_2016 database
		Version: unknown
		Taxonomy: All Entries
		Number of Proteins: 51374999
	Does database contain common contaminants?: unknown
Search Engine Set: 1 Search Engine
	Search Engine: Mascot
		Version: 2.4.1
		Samples: All Samples
		Fragment Tolerance: 0.80 Da (Monoisotopic)
		Parent Tolerance: 10.0 PPM (Monoisotopic)
		Fixed Modifications:
		Variable Modifications: -17 on n (Gln->pyro-Glu), +16 on M (Oxidation), +57 on C (Carbamidomethyl), +80 on STY (Phospho)
		Database: the Uniprot_2016 database (unknown version, 51374999 entries)
		Digestion Enzyme: Trypsin
		Max Missed Cleavages: 1
		Probability Model: Peptide Prophet with Delta Mass Correction (No decoys found) [all charge states]
Scaffold: Version: Scaffold_4.4.1
	Modification Metadata Set: 1031 modifications
		Source: C:\Users\Mark Skehel\Desktop\unimod.xml
		Comment:
	Protein Grouping Strategy: Experiment-wide grouping with binary peptide-protein weights
	Peptide Thresholds: 20.0% minimum
	Protein Thresholds: 20.0% minimum and 2 peptides minimum
	Peptide FDR: 13.7% (Prophet)
	Protein FDR: 0.2% (Prophet)
